# Supplementary material for: Oxidative Stress Markers in Multiple Sclerosis
Source: Int J Mol Sci. 2024 Jun 7;25(12):6289. doi: 10.3390/ijms25126289 (PMC11203935; doi:10.3390/ijms25126289)
Supplement: Supplementary file 1 [file ijms-25-06289-s001.zip]

Archive with 3 entries (3 files):
- ijms-2872596-Table captions.pdf
- Table S1.xlsx
- Table S2.xlsx
