# Supplementary material for: Oxidative Stress Markers in Multiple Sclerosis
Source: Int J Mol Sci. 2024 Jun 7;25(12):6289. doi: 10.3390/ijms25126289 (PMC11203935; doi:10.3390/ijms25126289)
Supplement: Supplementary file 1 [file ijms-25-06289-s001.zip › Table S1.xlsx]

## Sheet: Table_1
SITE/SAMPLE TYPE	PARAMETER/MOLECULE	AUTHORS	YEAR	COUNTRY	STUDY ID (PMID)	REFERENCE	RATING OF THE STUDY (NEWCASTLE-OTTAWA SCALE	ANALYSIS PROCEDURE	MS PATIENTS N AND SEX (F/M)	CONTROLS N AND SEX (F/M)	MS PATIENTS AGE (RANGE OR MEAN + SD	CONTROLS PATIENTS AGE (RANGE OR MEAN + SD	MS TYPE	EDSS/DISEASE SEVERITY (RANGE OR MEAN + SD)	DRUG TREATMENT	MAIN FINDINGS/OUTCOME
	Lipid peroxidation markers
Brain/Spinal Cord	MDA	Penkowa et al.	2003	Denmark and Spain	12861391	[8]	FAIR	Immunohistochemistry	3 (2/1)	2 (1/1)	45-62	50	Not defined	N.A.	N.A.	Increased MDA levels in MS lesions (even more increase in active lesions) compared with HC
Brain/Spinal Cord	MDA	Haider et al.	2011	Austria	24899728	[9]	GOOD/HIGH	Immunohistochemistry	30 (20/10)	24 (14/10)	20-85	30-97	7 AMS, 2 RRMS, 12 SPMS, 1 PMS	N.A.	N.A.	Increased oxidized lipids (MDA and phospholipids epitopes) in active MS plaques, predominantly in areas that are defined as initial or 'pre phagocytic' lesions, specially in the cytoplasm of oligodendrocytes and some astrocytes
Brain/Spinal Cord	MDA	Kemp et al.	2017	United Kingdom	27086975	[10]	GOOD/HIGH	Immnuofluorescence/Immnohistochemistry	8 (6/2)	6 (0/6)	42-79	35-88	Not defined	N.A.	N.A.	Non-significant differences in cerebellum grey matter from MS patients and HC
Brain/Spinal Cord	4-hydroxy-2-nonenal (HNE)	Van Horssen et al.	2008	The Netherlands	18930811	[11]	GOOD/HIGH	Immunohistochemistry	18 (12/6)	4 (2/2)	41-81	57-84	Not defined	N.A.	N.A.	Marked increase in active demyelinating MS lesions, particularly in hypertrophic astrocytes and phagocytic macrophages
Brain/Spinal Cord	4-hydroxy-2-nonenal (HNE)	Kemp et al.	2016	United Kingdom	27086975	[10]	GOOD/HIGH	Immunohistochemistry	8 (6/2)	6 (0/6)	42-79	35-88	Not defined	N.A.	N.A.	Significant increase in the MS cerebellum grey matter when compared to HC
Brain/Spinal Cord	Oxidized phospholipids	Haider et al.	2014	Austria	24899728	[12]	GOOD/HIGH	Immunohistochemistry	74 (51/23)	12 (8/4)	28-84	30-97	13 AMS, 9 RRMS, 31 SPMS, 18 PPMS, 13 benign/subclinical MS	6.0-10.P	N.A.	Significantly increased number of neurons or oligodendrocytes with cytoplasmic accumulation of oxidised phospholipids in affected and non-affected deep gray matter compared to HC
Brain/Spinal Cord	Oxidized phosphatidylcholine	Qin et al.	2007	United States of America	17304573	[13]	FAIR	Immnohistochemistry	N.A.	N.A.	N.A.	N.A.	Not defined	N.A.	N.A.	Presence of oxidize phosphatidylcholine in brain MS plaques and absence in normal white matter from MS patients and in controls
Brain/Spinal Cord	Oxidized phosphatidylcholine	Dong et al.	2021	Canada	33603230	[14]	FAIR	Immunohistochemistry	6 (4/2)	N.A.	42-82	N.A.	Not defined	N.A.	N.A.	Prominent deposition of oxidized phosphatidyl-choline in demyelinated lesion areas compared to non-lesion normal-appearing white matter (NAWM)
Brain/Spinal Cord	Acrolein	Spaas et al.	2021	Belgium	34740381	[15]	FAIR	Immnofluorescence/Immunohistochemistry	10 (8/2)	1(1/0)	N.A.	N.A.	5 SPMS, 3 PPMS, 1 PMS, one not specified.	N.A.	N.A.	Substantially increased in inflammatory lesions of MS patients (both in active and in some mixed active/inactive lesions)
	Protein oxidation markers
Brain/Spinal Cord	Protein carbonyls/ carbonylated proteins	Bizzozzero et al.	2005	United States of America	16007681	[16]	FAIR	Oxy Blot Protein oxidation kie	8 (n.a)	4 (N.A.)	N.A.	N.A.	Not defined	N.A.	N.A.	Increased carbonylated proteins both in normal-appearing white matter (NAWM) and gray matter (NAGM) of MS patients, without evidence of protein thiolation (glutathionylation and cysteinylation) in the diseased tissue. Increase in total carbonyls in NAGM of MS patients. Decreased nonprotein thiols in both MS-WM and -GM by 30%.
	DNA oxidation markers													N.A.	N.A.
Brain/Spinal Cord	8-hydroxy-deoxy-guanosine (8-OH-dG)	Vladimirova et al.	1998	United States of America	9839301	[17]	FAIR	High Performance Liquid Chromatography (HPLC)	16 (n.a)	11 (N.A.)	N.A (age matched)	17-53	Not defined	N.A.	N.A.	Significant increase within plaques compared with normal appearing white matter (NAWM) and cerebellar from MS patients who suffered from severe cerebellar symptoms compared with controls.
Brain/Spinal Cord	8-hydroxy-deoxy-guanosine (8-OH-dG)	Van Horssen et al.	2008	The Netherlands	18930811	[11]	GOOD/HIGH	Immunohistochemistry	18 (12/6)	4 (2/2)	41-81	57-84	Not defined	N.A.	N.A.	Intense reactivity for the oxidized nucleoside 8OHdG in the cytoplasm of reactive astrocytes throughout lesions in inflammatory demyelinated areas
Brain/Spinal Cord	Oxidized DNA	Haider et al.	2011	Austria	24899728	[9]	GOOD/HIGH	Immunohistochemistry	30 (20/10)	24 (14/10)	20-85	30-97	7 AMS, 2 RRMS, 12 SPMS, 1 PMS	N.A.	N.A.	Increased oxidized DNA in active MS plaques, predominantly in areas that are defined as initial or 'prephagocytic' lesions. Oxidized DNA was mainly seen in oligodendrocytes, and 8-OH-dG is seen in the nucleus of reactive astrocytes.
Brain/Spinal Cord	Oxidized DNA	Haider et al.	2014	Austria	24899728	[12]	GOOD/HIGH	Immunohistochemistry	74 (51/23)	12 (8/4)	28-84	30-97	13 AMS, 9 RRMS, 31 SPMS, 18 PPMS, 13 benign/subclinical MS	N.A.	N.A.	Significantly increased in affected and non-affected deep gray matter compared to controls
	Iron
Brain/Spinal Cord	Iron	Haider et al.	2014	Austria	24899728	[12]	GOOD/HIGH	Immunohistochemistry	74 (51/23)	12 (8/4)	28-84	30-97	13 AMS, 9 RRMS, 31 SPMS, 18 PPMS, 13 benign/subclinical MS	N.A.	N.A.	Significantly decreased iron density in MS inactive lesions (but not in non-affected gray matter and affected gray matter)
	Mitochondrial activity
Brain/Spinal Cord	Mitochondrial activity	Witte et al.	2009	The Netherlands and Norway	19591199	[18]	GOOD/HIGH	Immunohistochemistry	26 (17/9)	7 (5/2)	34-80	24-84	14 SPMS, 5 PPMS, 7 undetermined	N.A.	N.A.	Significant increase in mitochondrial protein expression and in the number of mitochondria in active and inactive lesions (higher in axons and astrocytes compared to adjacent non-affected white matter.
	Antioxidant enzymes and proteins
Brain/Spinal Cord	SOD1 activity	Van Horssen et al.	2008	The Netherlands	18930811	[11]	GOOD/HIGH	Immunohistochemistry	18 (12/6)	4 (2/2)	41-81	57-84	Not defined	N.A.	N.A.	Upregulated in active demyelinating MS lesions compared to normal-appearing white matter and white matter tissue from non neurological control brains.
Brain/Spinal Cord	SOD1 activity	Kemp et al.	2016	United Kingdom	27086975	[10]	GOOD/HIGH	Immunohistochemistry	8 (6/2)	6 (0/6)	42-79	35-88	Not defined	N.A.	N.A.	Significant increase in the MS cerebellum grey matter when compared to HC
Brain/Spinal Cord	SOD2 activity	Van Horssen et al.	2008	The Netherlands	18930811	[11]	GOOD/HIGH	Immunohistochemistry	18 (12/6)	4 (2/2)	41-81	57-84	Not defined	N.A.	N.A.	Upregulated in active demyelinating MS lesions compared to normal-appearing white matter and white matter tissue from non-neurological control brains.
Brain/Spinal Cord	SOD2 activity	Kemp et al.	2016	United Kingdom	27086975	[10]	GOOD/HIGH	Immunohistochemistry	8 (6/2)	6 (0/6)	42-79	35-88	Not defined	N.A.	N.A.	Significant increase in the MS cerebellum grey matter when compared to HC
Brain/Spinal Cord	Glutathione (GSH, assessment by 1HMRS)	Choi et al.	2011	United States of America	20921235	[19]	GOOD/HIGH	1-HMRS	17 (14/3)	17 (14/3)	29-62	29-62	17 SPMS	4-7 (6)	N.A.	Decreased GSH levels in SPMS patients at baseline, with the largest reduction in the frontal region
Brain/Spinal Cord	Glutathione (GSH, assessment by 1HMRS)	Choi et al.	2017	United States of America	27620894	[20]	GOOD/HIGH	1-HMRS	13 (10/3)	12 (11/3)	54.2 + 8.6	54.6 + 5.7	13 SMPS	4-6.5 (6)	N.A.	Decreased GSH levels in SPMS patients at 3- and 5 years of follow-up, with the largest reduction in the frontal region, which was more marked in patients with higher progression
Brain/Spinal Cord	Glutathione (GSH, assessment by 1HMRS)	Choi et al.	2018	United States of America	28569645	[21]	GOOD/HIGH	1-HMRS	61 (33/28)	28 (18/10)	18-65	20-65	21 RRMS, 20 SPMS, 20 PPMS	1-8.5 (5)	39 treated with immunomodulators	Decreased GSH levels in the frontal and parietal regions in the total series of MS patients, in SPMS and PPMS patients compared to HC. Non-significant differences between RRMS patients and HC
Brain/Spinal Cord	GPx activity	Kemp et al.	2016	United Kingdom	27086975	[10]	GOOD/HIGH	Immunofluorescence/Immunohistochemistry	8 (6/2)	6 (0/6)	42-79	35-88	Not defined	N.A.	N.A.	Non-significant differences in cerebellum grey matter from MS patients and HC
Brain/Spinal Cord	Catalase activity	Kemp et al.	2016	United Kingdom	27086975	[10]	GOOD/HIGH	Immunofluorescence/Immunohistochemistry	8 (6/2)	6 (0/6)	42-79	35-88	Not defined	N.A.	N.A.	Non-significant differences in cerebellum grey matter from MS patients and HC
Brain/Spinal Cord	Catalase activity	Van Horssen et al.	2008	The Netherlands	18930811	[11]	GOOD/HIGH	Immunohistochemistry	18 (12/6)	4 (2/2)	41-81	57-84	Not defined	N.A.	N.A.	Upregulated in active demyelinating MS lesions compared to normal-appearing white matter and white matter tissue from non-neurological control brains.
Brain/Spinal Cord	NAD(P)H: quinone oxidoreductase 1 (NQO1)	Van Horssen et al.	2006	The Netherlands	16814112	[22]	GOOD/HIGH	Immunofluorescence/Immunohistochemistry	14 (12/2)	4 (2/2)	43-81	50-91	Not defined	N.A.	N.A.	High up-regulation of NQO1 in active and chronic active MS lesions, particularly in hypertrophic astrocytes and myelin-laden macrophages.
Brain/Spinal Cord	NAD(P)H: quinone oxidoreductase 1 (NQO1)	Voigt et al.	2017	Germany and Switzerland	28375164	[23]	GOOD/HIGH	Immunohistochemistry	10 (4/6)	7 (5/2)	34-54	35-67	Not defined	N.A.	N.A.	Upregulation in white matter MS lesions mainly in astrocytes.
Brain/Spinal Cord	NADPH oxidase 2 subunits p22phox, gp91phox, p47phox	Fischer et al.	2012	Austria, the Netherlands, and the United Kingdom	22366799	[24]	GOOD/HIGH	Whole genome arrays	30 (19/11)	18 (11/7)	34-84	30-97	Not defined	N.A.	N.A.	Upregulation in activated microglia in classical active as well as slowly expanding MS lesions.
Brain/Spinal Cord	Nicotinamide adenine dinucleotide phosphate oxidase 1 (NOX1)	Fischer et al.	2012	Austria, The Netherlands, and the United Kingdom	22366799	[24]	GOOD/HIGH	Whole genome arrays	30 (19/11)	18 (11/7)	34-84	30-97	Not defined	N.A.	N.A.	Upregulation in activated microglia in classical active as well as slowly expanding MS lesions.
Brain/Spinal Cord	Nicotinamide adenine dinucleotide phosphate oxidase organizer 1	Fischer et al.	2012	Austria, the Netherlands, and the United Kingdom	22366799	[24]	GOOD/HIGH	Whole genome arrays	30 (19/11)	18 (11/7)	34-84	30-97	Not defined	N.A.	N.A.	Upregulation in activated microglia in classical active as well as slowly expanding MS lesions.
Brain/Spinal Cord	Heme oxygenase-1 (HO-1; HSP32)	Stahnke et al.	2007	Germany	17873285	[25]	FAIR	Immunohistochemistry	n.a.	n.a.	N.A.	N.A	Not defined	N.A.	N.A.	Increased expression of HO-1, more prominent in microglia/macrophages and astrocytes during acute phases of MS (correlated with inflammation), expression in oligodendrocytes in early MS lesions
Brain/Spinal Cord	Heme oxygenase-1 (HO-1; HSP32)	Van Horssen et al.	2008	The Netherlands	18930811	[11]	GOOD/HIGH	Immunohistochemistry	18 (12/6)	4 (2/2)	41-81	57-84	Not defined	N.A.	N.A.	Upregulated in active demyelinating MS lesions compared to normal-appearing white matter and white matter tissue from non-neurological control brains.
Brain/Spinal Cord	Myeloperoxidase (MPO)	Gray et al.	2008	United Kingdom	18042261	[26]	GOOD/HIGH	Immunofluorescency labelling	30 (17/13)	10 (6/4)	27-80	35-92	Not defined	N.A.	N.A.	Significantly increased MPO activity in homogenates of MS cortex. Increased microglial expression of MPO within cortical plaques.
Brain/Spinal Cord	Metallothionein I + II	Penkowa et al.	2003	Denmark and Spain	12861391	[8]	FAIR	Immunohistochemistry	3 (2/1)	2 (1/1)	45-62	50	Not defined	N.A.	N.A.	Increased levels in MS lesions (even more increase in inactive lesions, suggesting a role in disease remission) compared with HC
Brain/Spinal Cord	Peroxiredoxin 5 (PRDX5)	Holley et al.	2007	United Kingdom	17623739	[27]	GOOD/HIGH	Immunohistochemistry/Immunoblotting	18 (n.a.)	5 (n.a.)	26-75	28-65	Not defined	N.A.	N.A.	Global increase in PRDX V in MS normal-appearing white matter (NAWM), which was even higher in astrocytes in MS lesions
Brain/Spinal Cord	Peroxiredoxin 2 (PRDX2)	Voigt et al.	2017	Germany and Switzerland	28375164	[23]	GOOD/HIGH	Immunohistochemistry	10 (4/6)	7 (5/2)	34-54	35-67	Not defined	N.A.	N.A.	Upregulation in white matter MS lesions mainly in astrocytes. Correlation with the degree of inflammation and oxidative stress
Brain/Spinal Cord	Nitrotyrosine	Penkowa et al.	2003	Denmark and Spain	12861391	[8]	FAIR	Immunohistochemistry	3 (2/1)	2 (1/1)	45-62	50	Not defined	N.A.	N.A.	Increased levels in MS lesions (even more increase in active lesions) compared with HC
Brain/Spinal Cord	Nitrotyrosine	Van Horssen et al.	2008	The Netherlands	18930811	[11]	GOOD/HIGH	Immunohistochemistry	18 (12/6)	4 (2/2)	41-81	57-84	Not defined	N.A.	N.A.	Enhanced staining in hypertrophic astrocytes and foamy macrophages in active demyelinating areas
Brain/Spinal Cord	Endoplasmic Reticulum Stress-Related Signaling Pathway Molecules expression	Mháille et al.	2008	United Kingdom	18344911	[28]	GOOD/HIGH	Polimerase chain reaction/Immunohistochemistry/Dual immunofluorescence	34 (21/13)	13 (8/5)	42-75	42-95	2 AMS, 22 SPMS, 10 PPMS	N.A.	N.A.	Significantly higher in acute lesions than in non-MS controls or MS normal-appearing white matter
Brain/Spinal Cord	Transcription factor NF-E2-related factor 2 (Nrf2, regulator of antioxidant enzymes)	Van Horssen et al.	2010	The Netherlands	20673799	[29]	GOOD/HIGH	Immunohistochemistry	11 (8/3)	3 (2/1)	45-80	57-77	Not defined	N.A.	N.A.	Upregulation of Nrf2 expression in infiltrating macrophages and to a lesser extent in reactive astrocytes in active MS lesions (and even less in chronic lesions in astrocytes)
Brain/Spinal Cord	Transcription factor nuclear factor (erythroid-derived 2)-like 2 (Nrf2).	Licht-Mayer et al.	2015	Germany and Austria	26087903	[30]	GOOD/HIGH	Immunohistochemistry	23 (13/10)	N.A.	34-78	29-97	6 AMS, 1 RRMS, 9 SPMS, 7 PPMS	N.A.	10 steroids, 1 mitoxantrone, 1 interferon beta	Strong up-regulation in active MS lesions. Nuclear Nrf2 expression was particularly observed in oligodendrocytes
Brain/Spinal Cord	DJ-1 protein (involved in stabilization of Nerf2)	Van Horssen et al.	2010	The Netherlands	20673799	[29]	GOOD/HIGH	Immunohistochemistry	11 (8/3)	3 (2/1)	45-80	57-77	Not defined	N.A.	N.A.	Increased expression in astrocytes in both active and chronic inactive MS lesions compared to control brain tissue and normal-appearing white matter
Brain/Spinal Cord	Peptidases of the 20S proteasome (chymotrypsin-like, caspase-like and trypsin-like)	Zheng & Bizzozero	2011	United States of America	21235577	[31]	FAIR	Fluorescence Assays/Western Blot	13 (n.a.)	13 (n.a.)	N.A.	N.A.	Not defined	N.A.	N.A.	Decreased in MS white and gray matter compared to controls
Brain/Spinal Cord	20S proteasome α, β1, β2 and β5 subunits	Zheng & Bizzozero	2011	United States of America	21235577	[31]	FAIR	Fluorescence Assays/Western Blot	13 (n.a.)	13 (n.a.)	N.A.	N.A.	Not defined	N.A.	N.A.	Non-significant differences between MS patients and controls
Brain/Spinal Cord	Peptidases of 26S proteasomes (Lys-48 poly-ubiquitin)	Zheng & Bizzozero	2011	United States of America	21235577	[31]	FAIR	Fluorescence Assays/Western Blot	13 (n.a.)	13 (n.a.)	N.A.	N.A.	Not defined	N.A.	N.A.	Decreased in MS white and gray matter compared to controls
Brain/Spinal Cord	Regulatory caps 11S α and 19S	Zheng & Bizzozero	2011	United States of America	21235577	[31]	FAIR	Fluorescence Assays/Western Blot	13 (n.a.)	13 (n.a.)	N.A.	N.A.	Not defined	N.A.	N.A.	Decreased in MS white and gray matter compared to controls
Brain/Spinal Cord	Calpain	Zheng & Bizzozero	2011	United States of America	21235577	[31]	FAIR	Fluorescence Assays/Western Blot	13 (n.a.)	13 (n.a.)	N.A.	N.A.	Not defined	N.A.	N.A.	Non-significant differences between MS patients and controls
Brain/Spinal Cord	Cathepsin B	Zheng & Bizzozero	2011	United States of America	21235577	[31]	FAIR	Fluorescence Assays/Western Blot	13 (n.a.)	13 (n.a.)	N.A.	N.A.	Not defined	N.A.	N.A.	Non-significant differences between MS patients and controls
Brain/Spinal Cord	Mitochondrial LonP	Zheng & Bizzozero	2011	United States of America	21235577	[31]	FAIR	Fluorescence Assays/Western Blot	13 (n.a.)	13 (n.a.)	N.A.	N.A.	Not defined	N.A.	N.A.	Non-significant differences between MS patients and controls
Brain/Spinal Cord	Nuclear-encoded genes of the respiratory chain	Fischer et al.	2012	Austria, the Netherlands, and the United Kingdom	22366799	[24]	GOOD/HIGH	Whole genome arrays	30 (19/11)	18 (11/7)	34-84	30-97	Not defined	N.A.	N.A.	Marked downregulation of genes coding for complex I, and complex IV in initial MS lesions
Brain/Spinal Cord	Mitochondrial DNA-encoded genes rays (ND1, ND2, ND3, ND5, ND6, COX1, CYTB)	Fischer et al.	2012	Austria, the Netherlands, and the United Kingdom	22366799	[24]	GOOD/HIGH	Whole genome arrays	30 (19/11)	18 (11/7)	34-84	30-97	Not defined	N.A.	N.A.	Marked downregulation in initial MS lesions
Brain/Spinal Cord	Genes involved in mitochondrial protein synthesis (MRPL18, 14, 23; MRPS15, 22),	Fischer et al.	2012	Austria, the Netherlands, and the United Kingdom	22366799	[24]	GOOD/HIGH	Whole genome arrays	30 (19/11)	18 (11/7)	34-84	30-97	Not defined	N.A.	N.A.	Marked upregulation in initial MS lesions
Brain/Spinal Cord	Genes involved in adenine nucleotide translocation (SLC25A4),	Fischer et al.	2012	Austria, the Netherlands, and the United Kingdom	22366799	[24]	GOOD/HIGH	Whole genome arrays	30 (19/11)	18 (11/7)	34-84	30-97	Not defined	N.A.	N.A.	Marked upregulation in initial MS lesions
Brain/Spinal Cord	Genes induced by oxidative stress and involved in oxidative stress defense (UCP3, GRPEL1, TXNRD2, ISCU, AASS, ACADL, DMGDH, and ACADS).	Fischer et al.	2012	Austria, the Netherlands, and the United Kingdom	22366799	[24]	GOOD/HIGH	Whole genome arrays	30 (19/11)	18 (11/7)	34-84	30-97	Not defined	N.A.	N.A.	Marked upregulation in initial MS lesions
	Lipid peroxidation markers
Cerebrospinal fluid	MDA /TBA/TBARS	Calabrese et al.	1994	Italy	7607784	[32]	FAIR	Chemiluminiscence/Fluorescence	24 (N.A.)	12 (N.A.)	N.A.	N.A.	Not defined	N.A.	N.A	Significantly higher MDA levels in MS patients compared to controls
Cerebrospinal fluid	MDA /TBA/TBARS	Calabrese et al.	1998	Italy	9825228	[33]	FAIR	Chemiluminiscence/Fluorescence	N.A:	N.A.	N.A.	N.A.	Not defined	N.A.	N.A	Increased in MS patients compared to controls
Cerebrospinal fluid	MDA /TBA/TBARS	Ghabaee et al.	2010	Iran	20374079	[34]	FAIR	TBARS From sodium benzoate	13 (N.A.)	N.A.	N.A.	N.A.	Not defined	N.A.	N.A	Increased in MS patients compared to controls
Cerebrospinal fluid	MDA /TBA/TBARS	Gonzalo et al.	2012	Spain and Austria	22924648	[35]	FAIR	Non-targeted metabolomic analysis	11 (7/4)	13 (11/2)	38 ± 2	52 ± 5	Not defined	2.45 ± 0.78	N.A.	Increased in MS patients compared to HC
Cerebrospinal fluid	MDA /TBA/TBARS	Seven et al.	2013	Turkey	23553138	[36]	FAIR	Spectrophotometry	20 (13/7)	15 (9/6)	31 + 9.6	30.2 + 5.5	20 RRMS	1.70 + 0.84	N.A	Non-significant differences between RRMS patients and controls
Cerebrospinal fluid	MDA /TBA/TBARS	Bartova et al.	2016	Slovakia	27179571	[37]	GOOD/HIGH	High Performance Liquid Chromatography (HPLC)	57 (32/25)	33 (21/12)	31-53	48-62	50 RRMS, 7 SPMS	2 to 4	N.A.	Significant increase in MS patients compared to HC, which was more marked in SPMS.
Cerebrospinal fluid	MDA + Hydroxyalkenals	Burgetova et al.	2022	Czech Republic	35741175	[38]	GOOD/HIGH	Colorimetric assay	62 (43/19)	45 (25/20)	33.3 + 8.6	40.2 + 11.6	Not defined	1.5-2.5	Untreated	Significantly increased in MS patients compared to controls (37 samples in MS patients group). Negative correlation with volume of GPe, GPi, and STN assessed by MRI
Cerebrospinal fluid	MDA + Hydroxyalkenals	Burgetova et al.	2023	Czech Republic	37373196	[39]	GOOD/HIGH	Colorimetric assay	78 (48/22)	58 (36/22)	26-41	30-46	Not defined	1.5-2.5	16 interferon 1 beta, 16 pegylated interferon 1-beta, 9 glatiramer acetate, 8 teriflunomide, 5 fingolimod, 6 ocrelizumab, 6 cladribine, 2 dimetilfumarate, 1 untreated)	Significantly increased in MS patients compared to HC. Lack of correlation with changes in grey and white matter volume or with magnetic susceptibility in certain areas, assessed by MRI, during 2-years of follow-up
Cerebrospinal fluid	Lipid peroxides (diene conjugates)	Seven et al.	2013	Turkey	23553138	[36]	FAIR	Spectrophotometry	20 (13/7)	15 (9/6)	31 + 9.6	30.2 + 5.5	20 RRMS	1.70 + 0.84	N.A	Non-significant differences between RRMS patients and controls
Cerebrospinal fluid	4-hydroxy-2-nonenal (HNE)	Pennisi et al.	2011	Italy	21824468	[40]	GOOD/HIGH	Western blot analysis with appropriate specific antibodies	26 (16/10)	20 (12/8)	20-60	30-60	Not defined	N.A.	Untreated 2 months before sample extraction	Significant increase in MS patients compared to controls
Cerebrospinal fluid	Oxidized phosphatidylcholine	Qin et al.	2007	United States of America	17304573	[13]	FAIR	N.A.	N.A.	N.A.	N.A.	N.A.	Not defined	N.A.	N.A.	Presence of oxidize phosphatidylcholine in the CSF of MS patients and its absence in controls
Cerebrospinal fluid	8-epi-prostaglandin (PG)-F2alpha	Greco et al.	1999	Italy	10563647	[41]	FAIR	Enzyme immunoassay	26 (19/7)	8 (6/2)	19-61	26-66	Not defined	1 to 4	6 on steroids, 20 untreated	3-fold increase in MS patients compared to controls, that not correlated with that of PGF2 levels, was much lower in steroid-treated patients and was moderately correlated with the degree of disability.
Cerebrospinal fluid	8-epi-prostaglandin (PG)-F2alpha	Greco et al.	2004	Italy	15450767	[42]	FAIR	Chemiluminescence enzyme immunoassay	41 (25/16)	14 (8/6)	18-55	26-66	Not defined	1-3.5	N.A	8.9-fold increase in MS patients compared to controls. Lack of relation with the presence or absence of active lesions in MRI
Cerebrospinal fluid	8-epi-prostaglandin (PG)-F2alpha	Seven et al.	2013	Turkey	23553138	[36]	FAIR	Competitive ELISA	20 (13/7)	15 (9/6)	31 + 9.6	30.2 + 5.5	20 RRMS	1.70 + 0.84	N.A	Non-significant differences between RRMS patients and controls
Cerebrospinal fluid	r 8-iso- prostaglandin (PG)-F2alpha	Gonzalo et al.	2012	Spain and Austria	22924648	[35]	FAIR	Non-targeted metabolomic analysis	11 (7/4)	13 (11/2)	38 ± 2	52 ± 5	Not defined	2.45 ± 0.78	N.A.	Increased in MS patients compared to HC
Cerebrospinal fluid	8-epi-prostaglandin (PG)-F2alpha	Mir et al.	2014	United states of America	25340073	[43]	GOOD/HIGH	ELISA (Competitive EIA kit)	231 (168/103)	40 (40/13)	49.3	46.5	74 RRMS, 90 SPMS, 67 PPMS	2-7.6	N.A.	Increased in MS patients compared to HC. Significant correlation with TBARS and GSSG levels, but not with SOD activity
Cerebrospinal fluid	r 8-iso- prostaglandin (PG)-F2alpha	Bartova et al.	2016	Slovakia	27179571	[37]	GOOD/HIGH	ELISA (Competitive EIA kit)	57 (32/25)	33 (21/12)	31-53	48-62	50 RRMS, 7 SPMS	2 to 4	N.A.	Non-significant differences between RRMS patients and controls
Cerebrospinal fluid	Prostaglandin (PG)-F2alpha	Lam et al.	2016	Australia, Sweden, and Denmark	27386506	[44]	GOOD/HIGH	Liquid chromatography–tandem mass spectrometry	62 (41/21)	45 (30/15)	21-70	19-82	23 RRMS, 24 SPMS, 15 PPMS	0-8.0	8 under not specified disease modifiyng therapy	Significantly increased in SPMS and PPMS compared to RRMS and OND
Cerebrospinal fluid	r 8-iso- prostaglandin (PG)-F2alpha	Burgetova et al.	2022	Czech Republic	35741175	[38]	GOOD/HIGH	Non-competitive ELISA	62 (43/19)	45 (25/20)	33.3 + 8.6	40.2 + 11.6	Not defined	1.5-2.5	Untreated	Non-significant differences between MS patients and controls. Negatively correlated with the volume of GPe assessed by MRI
Cerebrospinal fluid	r 8-iso- prostaglandin (PG)-F2alpha	Burgetova et al.	2023	Czech Republic	37373196	[39]	GOOD/HIGH	Non-competitive ELISA	78 (48/22)	58 (36/22)	26-41	30-46	Not defined	1.5-2.5	16 interferon 1 beta, 16 pegylated interferon 1-beta, 9 glatiramer acetate, 8 teriflunomide, 5 fingolimod, 6 ocrelizumab, 6 cladribine, 2 dimetilfumarate, 1 untreated)	Significantly increased in MS patients compared to HC. Lack of correlation with changes in grey and white matter volume or with magnetic susceptibility in certain areas, assessed by MRI, during 2-years of follow-up
Cerebrospinal fluid	F2-isoprostanes	Mattsson et al.	2007	Sweden and the United States of America	17227694	[45]	GOOD/HIGH	Thin-layer chromatography/mass spectrometry	46 (30/16)	50 (35/15)	21-59	21-66	19 inactive RRMS, 25 SPMS, 2 PPMS	1.0-8.0	Untreated one month before sample extraction	Significantly higher F2-isoprostane levels in siblings (specially in those with immunopathic trait) than in MS patients and in siblings and MS patients compared to HC
Cerebrospinal fluid	15-F2t-Isoprostane	Sbardella et al.	2013	Italy	22917691	[46]	GOOD/HIGH	Enzyme immunoassay	39 (24/15)	24 (16/8)	30.4 ± 7	37.8 ± 11.2	26 CIS, 13 not defined	0.0-3.0	Untreated	Significant increase in MS patients compared to HC. Increased risk for recurrences in subjects with higher isoprostane levels. Inverse correlation with brain volume by MRI and N-acetyl-aspartate/ choline ratio
Cerebrospinal fluid	F2-isoprostanes	Lam et al.	2016	Australia, Sweden, and Denmark	27386506	[44]	GOOD/HIGH	Liquid chromatography–tandem mass spectrometry	62 (41/21)	45 (30/15)	21-70	19-82	23 RRMS, 24 SPMS, 15 PPMS	0-8.0	8 under not specified disease modifiyng therapy	Non-significantly differences between RRMS, SPMS, PPMS and OND
	Protein oxidation markers
Cerebrospinal fluid	Protein carbonyls/ Carbonylated proteins	Pennisi et al.	2011	Italy	21824468	[40]	GOOD/HIGH	Western blot analysis with appropriate specific antibodies	26 (16/10)	20 (12/8)	20-60	30-60	Not defined	N.A.	Untreated 2 months before sample extraction	Significant increase in MS patients compared to controls
Cerebrospinal fluid	Protein carbonyls/ Carbonylated proteins	Gonzalo et al.	2012	Spain and Austria	22924648	[35]	FAIR	Non-targeted metabolomic analysis	11 (7/4)	13 (11/2)	38 ± 2	52 ± 5	Not defined	2.45 ± 0.78	N.A.	Non-significant differences between MS patients and HC
Cerebrospinal fluid	Protein carbonyls/ Carbonylated proteins	Rommer et al.	2014	Austria	25567034	[47]	FAIR	ELISA	15 (11/4)	4 (3/1)	21-70	30-63	8 RRMS, 5 PMS, 3 CIS		N.A.	Significant increase in MS patients compared to HC
Cerebrospinal fluid	Protein linked neuroketals	Gonzalo et al.	2012	Spain and Austria	22924648	[35]	FAIR	Non-targeted metabolomic analysis	11 (7/4)	13 (11/2)	38 ± 2	52 ± 5	Not defined	2.45 ± 0.78	N.A.	Significant increase in MS patients compared to HC
Cerebrospinal fluid	Advanced glycoxidation end products	Kalousová et al.	2005	Czech Republique	16315765	[48]	GOOD/HIGH	Spectrofluorimetric method	31 (18/13)	8 (7/1)	39 ± 11	42 ± 14	17 RRMS, 14 SPMS	N.A.	N.A.	No significant differences between MS patients and HC
Cerebrospinal fluid	Advanced oxidation protein products	Ljubisavljevic et al.	2013	Serbia	23500606	[49]	GOOD/HIGH	Spectrophotometry	107 (80/27)	20 (10/10)	17-58	23-45	57 RRMS, 50 CIS		Untreated 6 months before sample collection	Increased in CIS and RRMS patients compared to HC
Cerebrospinal fluid	Advanced oxidation protein products	Pasquali et al.	2015	Italy	26004154	[50]	GOOD/HIGH	Spectrophotometry	51 (14/37)	N.A.	48.6 + 8.6	N.A.	22 RRMS, 1 SPMS, 9 PPMS, 19 CIS	3.6 + 1.2	Untreated 3 months before sample collection	No significant differences among the different evolutive types. Lack of correlation with IgG synthesis index
	DNA oxidation markers
Cerebrospinal fluid	8-hydroxy-2'-deoxyguanosine (8-OHdG)	Burgetova et al.	2022	Czech Republic	35741175	[38]	GOOD/HIGH	ELISA	62 (43/19)	45 (25/20)	33.3 + 8.6	40.2 + 11.6	Not defined	1.5-2.5	Untreated	Significantly increased in MS patients compared to controls. Negatively correlated with magnetic susceptibility in caudate, putamen, and red nucleus assessed by MRI
Cerebrospinal fluid	8-hydroxy-2'-deoxyguanosine (8-OHdG)	Burgetova et al.	2023	Czech Republic	37373196	[39]	GOOD/HIGH	ELISA	78 (48/22)	58 (36/22)	26-41	30-46	Not defined	1.5-2.5	16 interferon 1 beta, 16 pegylated interferon 1-beta, 9 glatiramer acetate, 8 teriflunomide, 5 fingolimod, 6 ocrelizumab, 6 cladribine, 2 dimetilfumarate, 1 untreated)	Significantly increased in MS patients compared to controls. Lack of correlation with changes in grey and white matter volume or with magnetic susceptibility in certain areas, assessed by MRI, during 2-years of follow-up
	Iron and copper-related substances
Cerebrospinal fluid	Ferric-reducing antioxidant power (FRAP)	Pasquali et al.	2015	Italy	26004154	[50]	GOOD/HIGH	Spectrophotometry	51 (14/37)	N.A.	48.6 + 8.6	N.A.	22 RRMS, 1 SPMS, 9 PPMS, 19 CIS	3.6 + 1.2	Untreated 3 months before sample collection	No significant differences among the different clinical subtypes. Significant negative correlation with IgG synthesis index
Cerebrospinal fluid	Iron	Pomary et al.	2022	Spain	36720471	[51]	GOOD/HIGH+G103:N103	High Resolution 1H-Nuclear Magnetic Resonance	40 (24/16)	13 (10/3)	47.5 + 9.6	33.4 + 10.3	22 SPMS, 28 PPMS	5.2 + 1.5	4 SPMS patients were treated with interferon beta-1b (1) and natalizumab (3). The oher were untreated	Non-significant differences between MS patients and HC
Cerebrospinal fluid	Transferrin	Zeman et al.	2000	Czech Republique	10685854	[52]	FAIR	Nephelometry	51 (32/19)	N.A.	N.A.	N.A.	33 RRMS, 7 SPMS, 8 PPMS	N.A.	N.A.	Decreased in patients with shorter MS duration and men
Cerebrospinal fluid	Copper	De Riccardis et al.	2018	Italy	29524632	[53]	GOOD/HIGH	Atomic absorption spectrometry	39 (29/9)	39 (18/21)	16-55	17-55	39 RRMS	0-3.5	N.A.	Significantly increased in RRMS patients compared to HC
Cerebrospinal fluid	Copper	Pomary et al.	2022	Spain	36720471	[51]	GOOD/HIGH	Inductively coupled plasma atomic emission spectrometry	40 (24/16)	13 (10/3)	47.5 + 9,6	33.4 + 10.3	22 SPMS, 28 PPMS	5.2 + 1.5	4 SPMS patients were treated with interferon beta-1b (1) and natalizumab (3). The oher were untreated	Significantly increased in PPMS patients compared to SPMS patients and HC
Cerebrospinal fluid	Ferroxidase activity (total)	Trentini et al.	2017	Italy	28477683	[54]	GOOD/HIGH	Microplate spectrophotometry	91 (62/29)	65 (38/27)	37.6 ± 11.1	56.0 ± 17.2	91 RRMS	N.A.	N.A.	Non-significant differences between RRMS patients and NIND
Cerebrospinal fluid	Ferroxidase activity (cerulopasmin)	Trentini et al.	2017	Italy	28477683	[54]	GOOD/HIGH	Microplate spectrophotometry	91 (62/29)	65 (38/27)	37.6 ± 11.1	56.0 ± 17.2	91 RRMS	N.A.	N.A.	Non-significant differences between RRMS patients and NIND
Cerebrospinal fluid	Ferroxidase activity (other proteins)	Trentini et al.	2017	Italy	28477683	[54]	GOOD/HIGH	Microplate spectrophotometry	91 (62/29)	65 (38/27)	37.6 ± 11.1	56.0 ± 17.2	91 RRMS	N.A.	N.A.	Non-significant differences between RRMS patients and NIND
Cerebrospinal fluid	Ceruloplasmin	De Riccardis et al.	2018	Italy	29524632	[53]	GOOD/HIGH	Spectrophotometry	39 (29/9)	39 (18/21)	16-55	17-55	39 RRMS	0-3.5	N.A.	Significantly increased in RRMS patients compared to HC
	Global markers of oxidant-antioxidant status
Cerebrospinal fluid	Total antioxidant status (TAS)	Ghabaee et al.	2010	Iran	20374079	[34]	FAIR	TBARS From sodium benzoate	13 (N.A.)	15 (N.A.)	N.A.	N.A.	Not defined	N.A.	N.A.	Increased in MS patients compared to controls
Cerebrospinal fluid	Total antioxidant status (TAS)	Mir et al.	2014	United states of America	25340073	[43]	GOOD/HIGH	Specific Trilox TAS assay	231 (168/103)	40 (40/13)	49.3	46.5	74 RRMS, 90 SPMS, 67 PPMS	2-7.6	N.A.	Decreased in MS patients compared to HC
Cerebrospinal fluid	Total antioxidant status (TAS)	Emami Aleagha et al.	2015	Iran	25867461	[55]	GOOD/HIGH	Colorimetric method	22 (18/4)	22 (19/3)	29.36 ± 8.43	33.18 ± 11.45	22 RRMS	1-4.5	Untreated	Decreased in RRMS patients compared to controls
Cerebrospinal fluid	Total antioxidant status (TAS)	Bartova et al.	2016	Slovakia	27179571	[37]	GOOD/HIGH	Decolorization essay	57 (32/25)	33 (21/12)	31-53	48-62	50 RRMS, 7 SPMS	2 to 4	N.A.	Non-significant differences between RRMS patients and controls
Cerebrospinal fluid	Total antioxidant status (TAS)	Voortman et al.	2021	Switzerland	34572477	[56]	GOOD/HIGH	Fluorescence method	66 (44/22)	67 (45/22)	32.0 (26.4–39.1)	32.7 (25.2–44.9)	11 RRMS, 55 CIS	0-3.0	Untreated	Significant decrease in RRMS patients compared to CIS patients and controls. Non-significant differences between CIS patients and controls. Negative correlation with EDSS in CIS and RRMS patients. Lack of correlation with several MRI metrics
	Antioxidant enzymes and proteins
Cerebrospinal fluid	Total SH (thiol groups)	Calabrese et al.	1998	Italy	9825228	[33]	FAIR	Chemiluminiscence/Fluorescence	n.a	n.a.	N.A.	N.A.	Not defined	N.A.	N.A.	Decreased in MS patients compared to controls
Cerebrospinal fluid	Total SH (thiol groups)	Ljubisavljevic et al.	2013	Serbia	23500606	[49]	GOOD/HIGH	Spectrophotometry	107 (80/27)	20 (10/10)	17-58	23-45	57 RRMS, 50 CIS		Untreated 6 months before sample collection	Decreased in CIS and RRMS patients compared to HC, and in RRMS compared to CIS
Cerebrospinal fluid	GPx activity	Calabrese et al.	1994	Italy	7607784	[32]	FAIR	Chemiluminiscence/Fluorescence	24 (N.A.)	12 (N.A.)	N.A.	N.A.	Not defined	N.A.	N.A.	Significant decrease in MS patients compared to controls
Cerebrospinal fluid	GSSG-R activity	Calabrese et al.	1994	Italy	7607784	[32]	FAIR	Chemiluminiscence/Fluorescence	24 (N.A.)	12 (N.A.)	N.A.	N.A.	Not defined	N.A.	N.A.	2-fold increase in MS patients compares to controls
Cerebrospinal fluid	Matrix-metalloproteinase 9 (MMP9)	Romme-Christensen et al.	2013	Denmark and Sweden	23178691	[57]	GOOD/HIGH	ELISA	97 (52/45)	20 (9/11)	38-57	39-65	36 RRMS, 40 SPMS, 21 PPMS	3.0-6.0	N.A.	Significant increase in all MS subtypes compared to controls
Cerebrospinal fluid	Aryl esterase activity	Castellazzi et al.	2016	Italy	27312742	[58]	GOOD/HIGH	UV–vis spectrophotometric assays	104 (60/44)	72 (32/40)	38 ± 10	59 ± 11	104 RRMS	2.0 ± 1.4	Untreated	Non-significant differences between RRMS patients and NIND
Cerebrospinal fluid	Periredoxin-2 (PRDX2)	Burgetova et al.	2022	Czech Republic	35741175	[38]	GOOD/HIGH	Immunochemical method	62 (43/19)	45 (25/20)	33.3 + 8.6	40.2 + 11.6	Not defined	1.5-2.5	Untreated	Significantly increased in MS patients compared to controls. Negative correlation with the volume of thalamus and dentate nuclei and with magnetic susceptibility in dentate nuclei assessed by MRI
Cerebrospinal fluid	Periredoxin-2 (PRDX2)	Burgetova et al.	2023	Czech Republic	37373196	[39]	GOOD/HIGH	Immumochemical method	78 (48/22)	58 (36/22)	26-41	30-46	Not defined	1.5-2.5	16 interferon 1 beta, 16 pegylated interferon 1-beta, 9 glatiramer acetate, 8 teriflunomide, 5 fingolimod, 6 ocrelizumab, 6 cladribine, 2 dimetilfumarate, 1 untreated)	Significantly increased in MS patients compared to HC. Lack of correlation with changes in grey and white matter volume or with magnetic susceptibility in certain areas, assessed by MRI, during 2-years of follow-up
Cerebrospinal fluid	Neutrophil gelatinase-associated lipocalin (NGAL, lipocalin-2)	Burgetova et al.	2022	Czech Republic	35741175	[38]	GOOD/HIGH	Non-competitive ELISA	62 (43/19)	45 (25/20)	33.3 + 8.6	40.2 + 11.6	Not defined	1.5-2.5	Untreated	Non-significant differences between MS patients and controls. Negative correlation with volume and with magnetic susceptibility in dentate nuclei assessed by MRI
Cerebrospinal fluid	Neutrophil gelatinase-associated lipocalin (NGAL, lipocalin-2)	Burgetova et al.	2023	Czech Republic	37373196	[39]	GOOD/HIGH	Non-competitive ELISA	78 (48/22)	58 (36/22)	26-41	30-46	Not defined	1.5-2.5	16 interferon 1 beta, 16 pegylated interferon 1-beta, 9 glatiramer acetate, 8 teriflunomide, 5 fingolimod, 6 ocrelizumab, 6 cladribine, 2 dimetilfumarate, 1 untreated)	Significantly increased in MS patients compared to HC. Lack of correlation with changes in grey and white matter volume or with magnetic susceptibility in certain areas, assessed by MRI, during 2-years of follow-up
	Other markers
Cerebrospinal fluid	Alpha-tocopherol	Jiménez-Jiménez et al.	1998	Spain	9672390	[59]	GOOD/HIGH	High Performance Liquid Chromatography witn electrochemical detection	36 (24/12)	32 (21/11)	31.9 ± 10.2	31.6 ± 8.9	Not defined	N.A.	Untreated	CSF alpha-tocopherol levels and CSF/serum alpha-tocopherol ratio are similar in MS and HC. Lack of correlation with age, age at onset, and duration of MS.
Cerebrospinal fluid	Ascorbate	Pomary et al.	2022	Spain	36720471	[51]	GOOD/HIGH	High Resolution 1H-Nuclear Magnetic Resonance	40 (24/16)	13 (10/3)	47.5 + 9,6	33.4 + 10.3	22 SPMS, 28 PPMS	5.2 + 1.5	4 SPMS patients were treated with interferon beta-1b (1) and natalizumab (3). The oher were untreated	Significantly decreased in PPMS patients compared to SPMS patients and HC
Cerebrospinal fluid	L-glutamate	Stampanoni Bassi et al.	2021	Italy	34547109	[60]	GOOD/HIGH	High Performance Liquid Chromatography (HPLC)	179 (118/61)	40 (24/16)	37.99 (28.62–47.32)	41.76 (33.59–49.04)	157 RRMS, 22 SPMS/PPMS	1.0-3.0	N.A.	Significant decrease in MS patients compared to controls. Non-significant differences between RRMS and SPMS/PPMS patients. Correlation with EDSS in RRMS patients, and with CSF lactate, IL1r, IL2, and IL6 levels in MS patients, lack of correlation with gadolinium-enhanced lesions
Cerebrospinal fluid	Klotho (antiaging antioxidant protein)	Emami Aleagha et al.	2015	Iran	25867461	[55]	GOOD/HIGH	ELISA	22 (18/4)	22 (19/3)	29.36 ± 8.43	33.18 ± 11.45	22 RRMS	1-4.5	Untreated	Decreased in RRMS patients compared to controls
Cerebrospinal fluid	NO metabolites (nitrates)	De Bustos et al.	1999	Spain	9885328	[61]	GOOD/HIGH	Colorimetric method	11 (6/5)	25 (15/10)	36.0 ± 11.3	35.4 ± 10.7	Not defined	N.A.	Untreated	Similar CSF nitrate levels and CSF/plasma nitrate ratio between MS and HC. Lack of correlation with age, age at onset, and duration of MS.
Cerebrospinal fluid	NO metabolites (nitrates plus nitrites)	Greco et al.	2004	Italy	15450767	[42]	FAIR	Colorimetric method	41 (25/16)	14 (8/6)	18-55	26-66	Not defined	1-3.5	N.A	Significant increase in MS patients compared to HC. Lack of relation with the presence or absence of active lesions in MRI
Cerebrospinal fluid	NO metabolites (nitrates plus nitrites)	Romme-Christensen et al.	2013	Denmark and Sweden	23178691	[57]	GOOD/HIGH	ELISA	97 (52/45)	20 (9/11)	38-57	39-65	36 RRMS, 40 SPMS, 21 PPMS	3.0-6.0	N.A.	Significant increase in all MS subtypes compared to controls
Cerebrospinal fluid	NO metabolites (nitrates plus nitrites)	Seven et al.	2013	Turkey	23553138	[36]	FAIR	Fluorometric method	20 (13/7)	15 (9/6)	31 + 9.6	30.2 + 5.5	20 RRMS	1.70 + 0.84	N.A	Significantly increased in RRMS patients compared to controls
Cerebrospinal fluid	Nitrotyrosine	Seven et al.	2013	Turkey	23553138	[36]	FAIR	ELISA	20 (13/7)	15 (9/6)	31 + 9.6	30.2 + 5.5	20 RRMS	1.70 + 0.84	N.A	Significantly increased in RRMS patients compared to controls
Cerebrospinal fluid	Uric acid	Kastenbauer et al.	2005	Germany	15726247	[62]	GOOD/HIGH	High Performance Liquid Chromatography (HPLC)	70 (48/22)	24 (16/8)	40.7 + 12.0	39 + 13.0	44 RRMS, 12 SPMS, 14 PPMS	N.A.	Untreated 6 months before sample collection	No significant differences between the total group of MS patients, patients with RRMS, SPMS and PPMS, compared to controls
Cerebrospinal fluid	Uric acid	Amorini et al.	2009	Italy	19341721	[63]	GOOD/HIGH	High Performance Liquid Chromatography (HPLC) with UV detection	48 (27/21)	48 (25/23)	46.6 (38.3-51.2)	44.2 (36.1-50.5)	18 RRMS, 21 SPMS, 9 PPMS	3.8 (2.8-6.5)	N.A.	Significant increase in MS patients compared to controls
Cerebrospinal fluid	Uric acid	Kuračka et al.	2014	Slovakia	24891952	[64]	GOOD/HIGH	Isocratic High Performance Liquid Chromatography (HPLC) with UV detection	42 (32/10)	34 (26/8)	36.49 ± 11.97	36.06 ± 11.92	Not defined	N.A.	N.A.	Significant increase in MS patients compared to HC
Cerebrospinal fluid	Allantoin	Kastenbauer et al.	2005	Germany	15726247	[62]	GOOD/HIGH	High Performance Liquid Chromatography (HPLC)	70 (48/22)	24 (16/8)	40.7 + 12.0	39 + 13.0	44 RRMS, 12 SPMS, 14 PPMS	N.A.	Untreated 6 months before sample collection	No significant differences between the total group of MS patients, patients with RRMS, SPMS and PPMS, compared to controls
Cerebrospinal fluid	Hypoxanthine	Amorini et al.	2009	Italy	19341721	[63]	GOOD/HIGH	High Performance Liquid Chromatography (HPLC) with UV detection	48 (27/21)	48 (25/23)	46.6 (38.3-51.2)	44.2 (36.1-50.5)	18 RRMS, 21 SPMS, 9 PPMS	3.8 (2.8-6.5)	N.A.	Significant increase in MS patients compared to controls
Cerebrospinal fluid	Hypoxanthine	Kuračka et al.	2014	Slovakia	24891952	[64]	GOOD/HIGH	Isocratic High Performance Liquid Chromatography (HPLC) with UV detection	42 (32/10)	34 (26/8)	36.49 ± 11.97	36.06 ± 11.92	Not defined	N.A.	N.A.	Significant increase in MS patients compared to HC
Cerebrospinal fluid	Xanthine	Amorini et al.	2009	Italy	19341721	[63]	GOOD/HIGH	High Performance Liquid Chromatography (HPLC) with UV detection	48 (27/21)	48 (25/23)	46.6 (38.3-51.2)	44.2 (36.1-50.5)	18 RRMS, 21 SPMS, 9 PPMS	3.8 (2.8-6.5)	N.A.	Significant increase in MS patients compared to controls
Cerebrospinal fluid	Xanthine	Kuračka et al.	2014	Slovakia	24891952	[64]	GOOD/HIGH	Isocratic High Performance Liquid Chromatography (HPLC) with UV detection	42 (32/10)	34 (26/8)	36.49 ± 11.97	36.06 ± 11.92	Not defined	N.A.	N.A.	Significant increase in MS patients compared to HC
Cerebrospinal fluid	Urate + hypoxanthine + xanthine	Amorini et al.	2009	Italy	19341721	[63]	GOOD/HIGH	High Performance Liquid Chromatography (HPLC) with UV detection	48 (27/21)	48 (25/23)	46.6 (38.3-51.2)	44.2 (36.1-50.5)	18 RRMS, 21 SPMS, 9 PPMS	3.8 (2.8-6.5)	N.A.	Significant increase in MS patients compared to controls
Cerebrospinal fluid	Inosine, adenosine, guanosine, and the sum of them	Amorini et al.	2009	Italy	19341721	[63]	GOOD/HIGH	High Performance Liquid Chromatography (HPLC) with UV detection	48 (27/21)	48 (25/23)	46.6 (38.3-51.2)	44.2 (36.1-50.5)	18 RRMS, 21 SPMS, 9 PPMS	3.8 (2.8-6.5)	N.A.	Detectable in MS patients but not in controls
Cerebrospinal fluid	Inosine	Kuračka et al.	2014	Slovakia	24891952	[64]	GOOD/HIGH	Isocratic High Performance Liquid Chromatography (HPLC) with UV detection	42 (32/10)	34 (26/8)	36.49 ± 11.97	36.06 ± 11.92	Not defined	N.A.	N.A.	Significant increase in MS patients compared to HC
Cerebrospinal fluid	Adenosine	Kuračka et al.	2014	Slovakia	24891952	[64]	GOOD/HIGH	Isocratic High Performance Liquid Chromatography (HPLC) with UV detection	42 (32/10)	34 (26/8)	36.49 ± 11.97	36.06 ± 11.92	Not defined	N.A.	N.A.	Significant decrease in MS patients compared to HC
Cerebrospinal fluid	Calcium	Pomary et al.	2022	Spain	36720471	[51]	GOOD/HIGH	Inductively coupled plasma atomic emission spectrometry	40 (24/16)	13 (10/3)	47.5 + 9,6	33.4 + 10.3	22 SPMS, 28 PPMS	5.2 + 1.5	4 SPMS patients were treated with interferon beta-1b (1) and natalizumab (3). The oher were untreated	Non-significant differences between MS patients and HC
Cerebrospinal fluid	Magnesium	Pomary et al.	2022	Spain	36720471	[51]	GOOD/HIGH	Inductively coupled plasma atomic emission spectrometry	40 (24/16)	13 (10/3)	47.5 + 9,6	33.4 + 10.3	22 SPMS, 28 PPMS	5.2 + 1.5	4 SPMS patients were treated with interferon beta-1b (1) and natalizumab (3). The oher were untreated	Significantly decreased in PPMS patients compared to SPMS patients and HC
Cerebrospinal fluid	Manganese	Pomary et al.	2022	Spain	36720471	[51]	GOOD/HIGH	Inductively coupled plasma atomic emission spectrometry	40 (24/16)	13 (10/3)	47.5 + 9,6	33.4 + 10.3	22 SPMS, 28 PPMS	5.2 + 1.5	4 SPMS patients were treated with interferon beta-1b (1) and natalizumab (3). The oher were untreated	Non-significant differences between MS patients and HC
Cerebrospinal fluid	Lead	Pomary et al.	2022	Spain	36720471	[51]	GOOD/HIGH	Inductively coupled plasma atomic emission spectrometry	40 (24/16)	13 (10/3)	47.5 + 9,6	33.4 + 10.3	22 SPMS, 28 PPMS	5.2 + 1.5	4 SPMS patients were treated with interferon beta-1b (1) and natalizumab (3). The oher were untreated	Significantly increased in PPMS patients compared to SPMS patients and HC
Cerebrospinal fluid	Zinc	Pomary et al.	2022	Spain	36720471	[51]	GOOD/HIGH	Inductively coupled plasma atomic emission spectrometry	40 (24/16)	13 (10/3)	47.5 + 9,6	33.4 + 10.3	22 SPMS, 28 PPMS	5.2 + 1.5	4 SPMS patients were treated with interferon beta-1b (1) and natalizumab (3). The oher were untreated	Non-significant differences between MS patients and HC
Cerebrospinal fluid	Human serum albumin (HAS)	Paar et al.	2022	Austria	36555448	[65]	FAIR	High Performance Liquid Chromatography (HPLC) with fluorescence detection	20 (10/10)	21 (13/8)	18-52	18-59	17 RRMS, 3 PPMS	0.0-2.0	Untreated	Non-significant differences between MS patients and HC
Cerebrospinal fluid	Human mercapto-albumin (HMA)	Paar et al.	2022	Austria	36555448	[65]	FAIR	High Performance Liquid Chromatography (HPLC) with fluorescence detection	20 (10/10)	21 (13/8)	18-52	18-59	17 RRMS, 3 PPMS	0.0-2.0	Untreated	Non-significant differences between MS patients and HC
Cerebrospinal fluid	Human non- mercapto-albumin 1 (HNA1)	Paar et al.	2022	Austria	36555448	[65]	FAIR	High Performance Liquid Chromatography (HPLC) with fluorescence detection	20 (10/10)	21 (13/8)	18-52	18-59	17 RRMS, 3 PPMS	0.0-2.0	Untreated	Non-significant differences between MS patients and HC
Cerebrospinal fluid	Human non- mercapto-albumin 2 (HNA2)	Paar et al.	2022	Austria	36555448	[65]	FAIR	High Performance Liquid Chromatography (HPLC) with fluorescence detection	20 (10/10)	21 (13/8)	18-52	18-59	17 RRMS, 3 PPMS	0.0-2.0	Untreated	Non-significant differences between MS patients and HC
Cerebrospinal fluid	DJ-1	Hirotani et al.	2008	Japan	18632777	[66]	FAIR	ELISA	29 (25/4)	44 (30/14)	20-72	22-60	29 RRMS	0.0-7.5	N.A.	Significant higher DJ-1 levels in the patients with MS than in the disease control group. Correlation between DJ-1 levels and MS severity
Cerebrospinal fluid	β-site amyloid precursor protein cleaving enzyme 1 (BACE1)	Bruno et al.	2023	Italy	36709576	[67]	GOOD/HIGH	Fluorescence immunoassay	59 (33/17)	25 (11/14)	37 + 11.5	48.99 + 14.7	59 RRMS	1.0-2.0	Untreated	Increased in RRMS patients, specially in those with depression. Association with a worse course of the disease
Erythocytes	MDA/TBA/TBARS	Ljubisavljevic et al.	2014	Serbia	24269090	[68]	GOOD/HIGH	Colorimetric method	107 (80/27)	69 (33/36)	17-58	23-55	57 RRMS, 50 CIS	N.A.	Untreated 6 months before sample extraction	Significantly increased in MS patients compared to HC. Higher values in patients with RRSS compared to CIS and in patients with higher EDSS, longer disease duration, and more radiological lesions
Erythocytes	Fatty acid patterns of phospholipids (PL-FA)	Syburra & Passi	1999	Italy	10609336	[69]	FAIR	Gas chromatography/mass spectrometry	28 (N.A.)	30 (N.A.)	N.A.	N.A.	Not defined	N.A.	N.A.	Non-significant differences between MS patients and HC
Erythocytes	Advanced oxidation protein products	Ljubisavljevic et al.	2014	Serbia	24269090	[68]	GOOD/HIGH	Spectrophotometry	107 (80/27)	69 (33/36)	17-58	23-55	57 RRMS, 50 CIS	N.A.	Untreated 6 months before sample extraction	Significantly increased in MS patients compared to HC. Higher values in patients with RRSS compared to CIS and in patients with higher EDSS, longer disease duration, and more radiological lesions
Erythocytes	SOD activity	Ljubisavljevic et al.	2014	Serbia	24269090	[68]	GOOD/HIGH	Spectrophotometry	107 (80/27)	69 (33/36)	17-58	23-55	57 RRMS, 50 CIS	N.A.	Untreated 6 months before sample extraction	Significantly decreased in MS patients compared to HC. Lower values in patients with RRSS compared to CIS and in patients with higher EDSS, longer disease duration, and more radiological lesions
Erythocytes	SOD activity	Zagórski et al.	1991	Poland	1811177	[70]	FAIR	N.A.	34 (17/17)	63 (25/38)	19-56	19-59	Not defined	N.A	N.A	Significant reduction of SOD-1 activity in MS patients compared to HC. No difference in the activity of SOD-1 between clinical forms and different courses of the disease, although the activity changed with age, sex, and disease duration
Erythocytes	Reduced glutathione (GSH)	Syburra & Passi	1999	Italy	10609336	[69]	FAIR	High performance liquid chromatography	28 (N.A.)	30 (N.A.)	N.A.	N.A.	Not defined	N.A.	N.A.	Non-significant differences between MS patients and HC
Erythocytes	Oxidized glutathione (GSSG)	Syburra & Passi	1999	Italy	10609336	[69]	FAIR	High performance liquid chromatography	28 (N.A.)	30 (N.A.)	N.A.	N.A.	Not defined	N.A.	N.A.	Non-significant differences between MS patients and HC
Erythocytes	GPx activity	Syburra & Passi	1999	Italy	10609336	[69]	FAIR	Spectrophotometry	28 (N.A.)	30 (N.A.)	N.A.	N.A.	Not defined	N.A.	N.A.	Significantly decreased in MS patients compared to HC
Erythocytes	Catalase activity	Syburra & Passi	1999	Italy	10609336	[69]	FAIR	Spectrophotometry	28 (N.A.)	30 (N.A.)	N.A.	N.A.	Not defined	N.A.	N.A.	Non-significant differences between MS patients and HC
Erythocytes	Catalase activity	PĂdureanu et al.	2021	Rumania	33717511	[71]	FAIR	Spectrophotometry	26 (N.A.)	10 (N.A.)	N.A	N.A	16 RRMS, 10 SPMS		N.A	Significantly decreased in RRMS patients compared to HC
Erythocytes	Coenzyme Q10	Syburra & Passi	1999	Italy	10609336	[69]	FAIR	Spectrophotometry	28 (N.A.)	30 (N.A.)	N.A.	N.A.	Not defined	N.A.	N.A.	Non-significant differences between MS patients and HC
Erythocytes	Alpha-tocopherol	Syburra & Passi	1999	Italy	10609336	[69]	FAIR	Gas chromatography/mass spectrometry	28 (N.A.)	30 (N.A.)	N.A.	N.A.	Not defined	N.A.	N.A.	Non-significant differences between MS patients and HC
Leukocytes	MDA/TBA/TBARS	Naziroglu et al.	2014	Turkey	24075078	[72]	FAIR	TBA absorbance	9 (4/5)	9 (4/5)	N.A.	N.A. (age matched)	Not defined	N.A	N.A.	Increased in MS patients compared to HC
Leukocytes	Lipid peroxides (diene conjugate	Koch et al.	2006	The Netherlands	16283096	[73]	GOOD/HIGH	Spectrophotometry	86 (58/28)	30 (19/11)	28-60	31-65	30 RRMS, 27 SPMS, 29 PPMS	0.0-9.0	15 interferon beta, 65 untreated	No significant differences between MS patients and HC
Leukocytes	Lipid peroxides (diene conjugate)	Koch et al.	2008	The Netherlands and Russia	17942516	[74]	GOOD/HIGH	Spectrophotometry	80 (51/29)	35 (18/17)	28-60	31-65	25 RRMS, 32 SPMS, 23 PPMS	2.5-7.0	11 interferon beta, 69 untreated	No significant differences between MS patients and HC
Erythocytes	Fatty acid patterns of phospholipids (PL-FA)	Syburra & Passi	1999	Italy	10609336	[69]	FAIR	Gas chromatography/mass spectrometry	28 (N.A.)	30 (N.A.)	N.A.	N.A.	Not defined	N.A.	N.A.	Non-significant differences between MS patients and HC
Leukocytes	DNA damage	Polachini et al.	2016	Brazil	26690779	[75]	GOOD/HIGH	Comet Alkaline Assay (Single Cell Gel Electrophoresis)	29 (19/10)	29 (20/9)	40.0 ± 3.1	38.5 ± 3.1	29 RRMS	N.A	8 interferon beta, 16 glatiramer acetate, 5 untreated	Significant increase in RRMS patients compared to HC
Leukocytes	Total antioxidant status (TAS)	Koch et al.	2006	The Netherlands	16283096	[73]	GOOD/HIGH	Chemiluminescence enzyme immunoassay	86 (58/28)	30 (19/11)	28-60	31-65	30 RRMS, 27 SPMS, 29 PPMS	0.0-9.0	15 interferon beta, 65 untreated	No significant differences between MS patients and HC
Leukocytes	Total antioxidant status (TAS)	Koch et al.	2008	The Netherlands and Russia	17942516	[74]	GOOD/HIGH	Chemiluminescence enzyme immunoassay	80 (51/29)	35 (18/17)	28-60	31-65	25 RRMS, 32 SPMS, 23 PPMS	2.5-7.0	11 interferon beta, 69 untreated	No significant differences between MS patients and HC
Leukocytes	Total antiradical activity	Koch et al.	2006	The Netherlands	16283096	[73]	GOOD/HIGH	Spectrophotometry	86 (58/28)	30 (19/11)	28-60	31-65	30 RRMS, 27 SPMS, 29 PPMS	0.0-9.0	15 interferon beta, 65 untreated	Significant increase in RRMS and SPMS patients compared to HC
Leukocytes	Total antiradical activity	Koch et al.	2008	The Netherlands and Russia	17942516	[74]	GOOD/HIGH	Spectrophotometry	80 (51/29)	35 (18/17)	28-60	31-65	25 RRMS, 32 SPMS, 23 PPMS	2.5-7.0	11 interferon beta, 69 untreated	Significant increase in MS patients compared with HC
Leukocytes	SOD activity	Zagórski et al.	1991	Poland	1811177	[70]	FAIR	N.A.	34 (17/17)	63 (25/38)	19-56	19-59	Not defined	N.A	N.A	Significant reduction of SOD-1 activity in MS patients. No difference in the activity of SOD-1 between clinical forms and different courses of the disease, although the activity changed with age, sex, and disease duration
Leukocytes	Reduced glutathione (GSH)	Syburra & Passi	1999	Italy	10609336	[69]	FAIR	Spectrophotometry	28 (N.A.)	30 (N.A.)	N.A.	N.A.	Not defined	N.A.	N.A.	Non-significant differences between MS patients and HC
Leukocytes	Reduced glutathione (GSH)	Naziroglu et al.	2014	Turkey	24075078	[72]	FAIR	Spectrophotometry	9 (4/5)	9 (4/5)	N.A.	N.A. (age matched)	Not defined	N.A	N.A.	Non-significant differences between MS patients and HC
Leukocytes	Oxidized glutathione (GSSG)	Syburra & Passi	1999	Italy	10609336	[69]	FAIR	Spectrophotometry	28 (N.A.)	30 (N.A.)	N.A.	N.A.	Not defined	N.A.	N.A.	Non-significant differences between MS patients and HC
Leukocytes	GPx activity	Syburra & Passi	1999	Italy	10609336	[69]	FAIR	Spectrophotometry	28 (N.A.)	30 (N.A.)	N.A.	N.A.	Not defined	N.A.	N.A.	Non-significant differences between MS patients and HC
Leukocytes	GPx activity	Naziroglu et al.	2014	Turkey	24075078	[72]	FAIR	Spectrophotometry	9 (4/5)	9 (4/5)	N.A.	N.A. (age matched)	Not defined	N.A	N.A.	Decreased in MS patients compared to HC
Leukocytes	Catalase activity	Syburra & Passi	1999	Italy	10609336	[69]	FAIR	Spectrophotometry	28 (N.A.)	30 (N.A.)	N.A.	N.A.	Not defined	N.A.	N.A.	No significant differences between MS patients and HC
Leukocytes	NADPH oxidase activity (superoxide anion production)	Mossberg et al.	2009	Sweden	19589606	[76]	GOOD/HIGH	Isoluminol/luminol-enhanced chemiluminescence (CL) technique	60 (49/11)	60 (14/66)	33-79	32-84	38 RRMS and 22 SPMS	N.A:	Untreated	No significant differences between MS patients and HC. Lack of relation with type of course and severity
Leukocytes	Myeloperoxidase activity	Mossberg et al.	2009	Sweden	19589606	[76]	GOOD/HIGH	Spectrophotometry	60 (49/11)	60 (14/66)	33-79	32-84	38 RRMS and 22 SPMS	N.A:	Untreated	No significant differences between MS patients and HC. Lack of relation with type of course and severity
Leukocytes	Coenzyme Q10	Syburra & Passi	1999	Italy	10609336	[69]	FAIR	Spectrophotometry	28 (N.A.)	30 (N.A.)	N.A.	N.A.	Not defined	N.A.	N.A.	Decreased in MS patients compared to HC
Leukocytes	Alpha-tocopherol	Syburra & Passi	1999	Italy	10609336	[69]	FAIR	Gas chromatography/mass spectrometry	28 (N.A.)	30 (N.A.)	N.A.	N.A.	Not defined	N.A.	N.A.	Non-significant differences between MS patients and HC
Leukocytes	Nitrites	Koch et al.	2008	The Netherlands and Russia	17942516	[74]	GOOD/HIGH	Spectrophotometry	80 (51/29)	35 (18/17)	28-60	31-65	25 RRMS, 32 SPMS, 23 PPMS	2.5-7.0	11 interferon beta, 69 untreated	Significant increase in MS patients compared with HC
Peripheral blood mononuclear cells/Lymphocytes	SOD-2 activity	Emamgholipour et al.	2016	Iran and the United States	26679105	[77]	GOOD/HIGH	Colorimetric method	12 (12/0)	14 (14/0)	22-37	26-39	12 RRMS	1.0-6.0	Untreated	Significant decrease in MS patients compared to HC
Peripheral blood mononuclear cells/Lymphocytes	Superoxide anion (O2-.)	Gonzalo et al.	2019	Spain	31551694	[78]	GOOD/HIGH	Fluorescency method	34 (22/12)	24 (12/9)	22-64	22-65	34 RRMS	0.0-7.0	N.A. (16 first line therapies, 10 second line therapies, 8 untreated)	Significant increase in MS patients compared to HC
Peripheral blood mononuclear cells/Lymphocytes	Catalase activity	Emamgholipour et al.	2016	Iran and the United States	26679105	[77]	GOOD/HIGH	Spectrophotometry	12 (12/0)	14 (14/0)	22-37	26-39	12 RRMS	1.0-6.0	Untreated	Significant increase in MS patients compared to HC
Peripheral blood mononuclear cells/Lymphocytes	Single-stranded DNA breaks	Borisovs et al.	2019	Latvia	31421744	[79]	GOOD/HIGH	Single gel electrophoresis (comet assay)	28 (18/10)	15 (13/2)	25-67	21-55	25 RRMS, 3 SPMS	3-5 + 0.3	N.A.	Significant increase in MS patients compared to HC
Peripheral blood mononuclear cells/Lymphocytes	Nitric oxide production	Borisovs et al.	2019	Latvia	31421744	[79]	GOOD/HIGH	Electron paramagnetic resonance spectroscopy	28 (18/10)	15 (13/2)	25-67	21-55	25 RRMS, 3 SPMS	3-5 + 0.3	N.A.	Significant increase in MS patients compared to HC
Peripheral blood mononuclear cells/Lymphocytes	HO-1 (Hsp32)	Pennisi et al.	2011	Italy	21824468	[40]	GOOD/HIGH	Western blot analysis with appropriate specific antibodies	26 (16/10)	20 (12/8)	20-60	30-60	Not defined	N.A.	Untreated 2 months before sample extraction	Significant increase in MS patients compared to controls
Peripheral blood mononuclear cells/Lymphocytes	HO-2	Pennisi et al.	2011	Italy	21824468	[40]	GOOD/HIGH	Western blot analysis with appropriate specific antibodies	26 (16/10)	20 (12/8)	20-60	30-60	Not defined	N.A.	Untreated 2 months before sample extraction	Non-significant differences between MS patients and controls
Peripheral blood mononuclear cells/Lymphocytes	Hsp60	Pennisi et al.	2011	Italy	21824468	[40]	GOOD/HIGH	Western blot analysis with appropriate specific antibodies	26 (16/10)	20 (12/8)	20-60	30-60	Not defined	N.A.	Untreated 2 months before sample extraction	Undetectable in MS patients and controls
Peripheral blood mononuclear cells/Lymphocytes	HsC70	Pennisi et al.	2011	Italy	21824468	[40]	GOOD/HIGH	Western blot analysis with appropriate specific antibodies	26 (16/10)	20 (12/8)	20-60	30-60	Not defined	N.A.	Untreated 2 months before sample extraction	Significant increase in MS patients compared to controls
Peripheral blood mononuclear cells/Lymphocytes	Hsp70-2	Pistono et al.	2020	Italy	31720998	[80]	GOOD/HIGH	Western blot analysis with appropriate specific antibodies	61 (18/43)	45 (28/17)	47.77 ± 11.82	32.69 ± 11.18	56 RRMS, 1 PPMS, 4 SPMS		N.A.	Non-significant differences between MS patients and HC
Peripheral blood mononuclear cells/Lymphocytes	Hsp72	Pennisi et al.	1011	Italy	21824468	[40]	GOOD/HIGH	Western blot analysis with appropriate specific antibodies	26 (16/10)	20 (12/8)	20-60	30-60	Not defined	N.A.	Untreated 2 months before sample extraction	Significant increase in MS patients compared to controls
Peripheral blood mononuclear cells/Lymphocytes	Thioredoxin (Trx)	Pennisi et al.	2011	Italy	21824468	[40]	GOOD/HIGH	Western blot analysis with appropriate specific antibodies	26 (16/10)	20 (12/8)	20-60	30-60	Not defined	N.A.	Untreated 2 months before sample extraction	Significant increase in MS patients compared to controls
Peripheral blood mononuclear cells/Lymphocytes	Thioredoxin receptor (TrxR)	Pennisi et al.	2011	Italy	21824468	[40]	GOOD/HIGH	Western blot analysis with appropriate specific antibodies	26 (16/10)	20 (12/8)	20-60	30-60	Not defined	N.A.	Untreated 2 months before sample extraction	Non-significant differences between MS patients and controls
Peripheral blood mononuclear cells/Lymphocytes	Sirtuin 1	Pennisi et al.	2011	Italy	21824468	[40]	GOOD/HIGH	Western blot analysis with appropriate specific antibodies	26 (16/10)	20 (12/8)	20-60	30-60	Not defined	N.A.	Untreated 2 months before sample extraction	Significant increase in MS patients
Peripheral blood mononuclear cells/Lymphocytes	Sirtuin 1	Emamgholipour et al.	2016	Iran and the United States	26679105	[77]	GOOD/HIGH	Fluorometric method	12 (12/0)	14 (14/0)	22-37	26-39	12 RRMS	1.0-6.0	Untreated	Non-significant differences between MS patients and HC
Peripheral blood mononuclear cells/Lymphocytes	PolyrADPribose (PAR) synthesis	Grecchi et al.	2012	Italy	23028690	[81]	FAIR	Indirect immunofluorescency	19 (11/8)	13 (4/9)	42.6	42.8	Not defined	0-0-4.5	N.A.	Significant increase in MS patients compared to HC
Peripheral blood mononuclear cells/Lymphocytes	Poly(ADP-ribose) polymerase-1 (PARP-1) expression	Grecchi et al.	2012	Italy	23028690	[81]	FAIR	Indirect immunofluorescency	19 (11/8)	13 (4/9)	42.6	42.8	Not defined	0-0-4.5	N.A.	Significant increase in MS patients compared to HC
Peripheral blood mononuclear cells/Lymphocytes	Phosphorylated H2AX (marker of DNA damage)	Grecchi et al.	2012	Italy	23028690	[81]	FAIR	Indirect immunofluorescency	19 (11/8)	13 (4/9)	42.6	42.8	Not defined	0-0-4.5	N.A.	Significant increase in MS patients compared to HC
Peripheral blood mononuclear cells/Lymphocytes	Mitochondrial respiratory chain complex I	Gonzalo et al.	2019	Spain	31551694	[78]	GOOD/HIGH		34 (22/12)	24 (12/9)	22-64	22-65	34 RRMS	0.0-7.0	N.A. (16 first line therapies, 10 second line therapies, 8 untreated)	Significant increase in MS patients compared to HC
Peripheral blood mononuclear cells/Lymphocytes	Mitochondrial respiratory chain complex II	Gonzalo et al.	2019	Spain	31551694	[78]	GOOD/HIGH	Specific autoantibodies	34 (22/12)	24 (12/9)	22-64	22-65	34 RRMS	0.0-7.0	N.A. (16 first line therapies, 10 second line therapies, 8 untreated)	Significant increase in MS patients compared to HC
Peripheral blood mononuclear cells/Lymphocytes	Mitochondrial respiratory chain complex III	Gonzalo et al.	2019	Spain	31551694	[78]	GOOD/HIGH	Specific autoantibodies	34 (22/12)	24 (12/9)	22-64	22-65	34 RRMS	0.0-7.0	N.A. (16 first line therapies, 10 second line therapies, 8 untreated)	Significant increase in MS patients compared to HC
Peripheral blood mononuclear cells/Lymphocytes	Mitochondrial respiratory chain complex IV	Hardgreaves et al.	2018	United Kingdom	29461488	[82]	FAIR	Spectrophotometric enzyme assays	7 (3/4)	24 (15/9)	30-39	32-55	Not defined	N.A.	Untreated	Significant decrease in MS patients compared to HC
Peripheral blood mononuclear cells/Lymphocytes	Mitochondrial respiratory chain complex IV	Gonzalo et al.	2019	Spain	31551694	[78]	GOOD/HIGH	Specific autoantibodies	34 (22/12)	24 (12/9)	22-64	22-65	34 RRMS	0.0-7.0	N.A. (16 first line therapies, 10 second line therapies, 8 untreated)	Significant increase in MS patients compared to HC
Peripheral blood mononuclear cells/Lymphocytes	Mitochondrial respiratory chain complex V	Gonzalo et al.	2019	Spain	31551694	[78]	GOOD/HIGH	Specific autoantibodies	34 (22/12)	24 (12/9)	22-64	22-65	34 RRMS	0.0-7.0	N.A. (16 first line therapies, 10 second line therapies, 8 untreated)	Significant increase in MS patients compared to HC
Peripheral blood mononuclear cells/Lymphocytes	Mitochondrial activity levels	Pistono et al.	2020	Italy	31720998	[80]	GOOD/HIGH	MTT assay	53 (30/23)	45 (13/32)	42.73 ± 12.38	38.44 ± 13.96	48 RRMS, 3 PPMS, 2 SPMS		N.A.	Non-significant differences between MS patients and HC
Platelets	Radical oxygen species (ROS) production	Dziedzic et al.	2020	Poland	32655763	[83]	GOOD/HIGH	Fluorescency method	110 (28/22)	110 (43/67)	48.2 ± 15.2	48.7 ± 12.21	110 SPMS	5.5±1.8	N.A.	Significantly increased in SPMS patients compared to HC. Positive correlation with EDSS scores
Platelets	Superoxide anion (O2-.)	Morel et al.	2015	Poland	26064417	[84]	GOOD/HIGH	Spectrophotometry	50 (28/22)	50 (31/19	48.2± 15.2	45.7 ± 10.2	50 SPMS	5.5±1.8	N.A.	Significantly increased production in SPMS patients
Platelets	Protein carbonyls/ Carbonylated proteins	Dziedzic et al.	2020	Poland	32655763	[83]	GOOD/HIGH	ELISA	110 (28/22)	110 (43/67)	48.2 ± 15.2	48.7 ± 12.21	110 SPMS	5.5±1.8	N.A.	Significantly increased in SPMS patients compared to HC. Positive correlation with EDSS scores
Platelets	3-nitrotyrosine	Dziedzic et al.	2020	Poland	32655763	[83]	GOOD/HIGH	ELISA	110 (28/22)	110 (43/67)	48.2 ± 15.2	48.7 ± 12.21	110 SPMS	5.5±1.8	N.A.	Significantly increased in SPMS patients compared to HC. Positive correlation with EDSS scores
Platelets	Thiol groups (-SH)	Dziedzic et al.	2020	Poland	32655763	[83]	GOOD/HIGH	Spectrophotometry	110 (28/22)	110 (43/67)	48.2 ± 15.2	48.7 ± 12.21	110 SPMS	5.5±1.8	N.A.	Significantly decreased in SPMS patients compared to HC. Positive correlation with EDSS scores
Platelets	NADPH oxidase (NOX-1)	Dziedzic et al.	2020	Poland	32655763	[83]	GOOD/HIGH	Spectrophotometry	110 (28/22)	110 (43/67)	48.2 ± 15.2	48.7 ± 12.21	110 SPMS	5.5±1.8	N.A.	Significantly increased in SPMS patients compared to HC. Positive correlation with EDSS scores
Platelets	Cytochrome c oxidase subunit I (MTCO-1) expression	Dziedzic et al.	2020	Poland	32655763	[83]	GOOD/HIGH	Quantitative Real-Time PCR (RT-qPCR)	110 (28/22)	110 (43/67)	48.2 ± 15.2	48.7 ± 12.21	110 SPMS	5.5±1.8	N.A.	Significantly increased in SPMS patients compared to HC. Positive correlation with EDSS scores
Platelets	Glyceraldehyde 3-phosphate dehydrogenase (GAPDH) expression	Dziedzic et al.	2020	Poland	32655763	[83]	GOOD/HIGH	Quantitative Real-Time PCR (RT-qPCR)	110 (28/22)	110 (43/67)	48.2 ± 15.2	48.7 ± 12.21	110 SPMS	5.5±1.8	N.A.	Significantly increased in SPMS patients compared to HC. Positive correlation with EDSS scores
	Lipid peroxidation markers
Plasma	MDA/TBA/TBARS	Calabrese et al.	1998	Italy	9825228	[33]	FAIR	Chemiluminiscence/Fluorescence	N.A.	N.A	N.A.	N.A	Not defined	N.A	N.A	Increased in MS patients compared to controls
Serum	MDA/TBA/TBARS	Ghabaee et al.	2010	Iran	20374079	[34]	FAIR	TBARS From sodium benzoate	13 (N.A.)	N.A.	N.A.	N.A.	Not defined	N.A.	N.A	Decreased in MS patients compared to controls
Plasma	MDA/TBA/TBARS	Miller et al.	2011	Poland	21399906	[85]	FAIR	TBARS absorbance	26 (15/11)	12 (n.a.)	45.8 + 12.9	48.2 + 15.2	26 SPMS	6.5 + 2.0	Untreated	Significantly increased in SPMS patients compared to HC
Serum	MDA/TBA/TBARS	Tavazzi et al.	2011	Italy	22096628	[86]	GOOD/HIGH	Metabolomic analysis with High Performance Liquid Chromatography	170 (115/55)	163 (106/57)	45.27 + 6.80	43.45 + 3.21	113 RRMS, 43 SPMS, 14 PPMS	3.26 + 2.29	N.A.	Increased in MS patients compared to HC
Serum	MDA/TBA/TBARS	Acar et al.	2012	Turkey	22450709	[87]	GOOD/HIGH	TBA reaction	35 (24/11)	32 (22/10)	35.8 + 8.7	35.1 + 3.7	35 RRMS	3.05 + 1.39	32 with interferon beta, 3 with glatiramer	Increased in RRMS patients compared to HC
Serum	MDA/TBA/TBARS	Seven et al.	2013	Turkey	23553138	[36]	FAIR	Fluorometric method	20 (13/7)	15 (9/6)	31 + 9.6	30.2 + 5.5	20 RRMS	1.70 + 0.84	N.A	Non-significant differences between RRMS patients and HC
Serum	MDA/TBA/TBARS	Naziroglu et al.	2014	Turkey	24075078	[72]	FAIR	TBARS absorbance	9 (4/5)	9 (4/5)	N.A.	N.A.	Not defined	N.A.	N.A.	Increased in MS patients compared to HC
Serum	MDA/TBA/TBARS	Yousefi et al.	2014	Iran	24715660	[88]	FAIR	TBARS essay	38 (38/0)	38 (38/0)	31 + 7.5	N.A. (age and sex matched)	Not defined	<6.5	N.A.	Increased in MS patients compared to HC
Serum	MDA/TBA/TBARS	Gironi et al.	2014	Italy	24741637	[89]	GOOD/HIGH	Isocratic HPLC and fluorescence detection.	87 (52/35)	77 (42/35)	20-66	29-69	13 “benign MS”, 32 RRMS, 22 SPMS, 20 PPMS	0-8	20 beta-interferons, 7 glatiramer acetate, 7 other treatments (4 on natalizumab, 2 azathioprine, 1 naltrexone)	Non-significant differences between MS patients and HC
Serum	MDA/TBA/TBARS	Kuračka et al.	2014	Slovakia	24891952	[64]	GOOD/HIGH	Spectrophotometry	42 (32/10)	34 (26/8)	36.49 ± 11.97	36.06 ± 11.92	Not defined	N.A.	N.A.	Significant increase in MS patients
Serum	MDA/TBA/TBARS	Adamczyk-Sowa et al.	2014	Poland	25179086	[90]	GOOD/HIGH	Colorimetric method using TBA	21 (15/6)	20 (13/7)	39.86 + 10.28	34.10 + 11.6	Not defined	1.85 + 0.95	Untreated	Increased in MS patients compared to HC
Plasma	MDA/TBA/TBARS	Karlík et al.	2015	Slovakia	25304914	[91]	FAIR	Colorimetric method using TBA	29 (20/9)	29 (20/9)	21-76	23-78	Not defined	3.32 + 1.88	8 interferon 1-beta, 3 glatiramer, 2 natalizumab, 1 fingolimod	Significant increase in MS patients compared to HC
Serum	MDA/TBA/TBARS	Polachini et al.	2016	Brazil	26690779	[75]	GOOD/HIGH	Colorimetric method using TBA	29 (19/10)	29 (20/9)	40.0 ± 3.1	38.5 ± 3.1	29 RRMS	N.A	8 interferon beta, 16 glatiramer acetate, 5 untreated	Significant increase in RRMS patients compared to HC
Plasma	MDA/TBA/TBARS	Morel et al.	2017	Poland	28521618	[92]	FAIR	TBA absorbance	50 (31/19)	N.A.	48.2 ± 15.2	N.A. (age and sex matched)	50 SPMS	5.5 ± 1.8	Untreated	Significant increase in SPMS patients compared to HC
Serum	MDA/TBA/TBARS	Juybari et al.	2018	Iran	29156301	[93]	GOOD/HIGH	TBARS essay	36 (33/3)	15 (12/3)	45.3 ± 15.3	49.6 ± 13.5	50 RRMS	3.8	N.A.	Increased in RRMS patients compared to HC
Plasma	MDA/TBA/TBARS	Padureanu et al.	2018	Rumania	31683787	[94]	GOOD/HIGH+G246:R246	TBARS essay	26 (23/3)	15 (12/3)	28-69	26-49	26 RRMS, 10 SPMS	3.9	Interferon 1beta or glatiramer	Significant increase in RRMS patients compared to HC
Serum	MDA/TBA/TBARS	Joodi Khanghah et al.	2020	Iran	32890892	[95]	GOOD/HIGH	Colorimetric method using TBA	40 (21/19)	40 (22/18)	38.16 + 7.4	40.24 + 6.2	40 RRMS	0-5.5	N.A.	Non-significant differences between RRMS patients and controls
Serum	MDA/TBA/TBARS	Talebi et al.	2021	Iran	33033896	[96]	FAIR	Colorimetric method	65 (46/19)	N.A.	32.1 + 7.26	N.A.	Not defined	1.56 + 1.58	Dimethyl fumarate (36.7%), rituximab (24.5%), interferon beta-1a (22.4%), natalizumab (6.1%), fingolimod (6.1%), and glatiramer acetate (4.1%).	Increased in MS patients with cognitive impairment compared with those without cognitive impairment. Correlation with cognitive scores
Plasma	MDA/TBA/TBARS	Obradovic et al.	2021	Serbia	33241537	[97]	GOOD/HIGH	TBARS essay with spectrophotometry	118 (70/48)	88 (42/36)	40.2 ± 9.4	38.9 ± 9.0	118 RRMS	3.0 (2.0–4.25)	Interferon beta-1a or 1b (33 patients), glatiramer acetate (5 pa_x0002_tients), dimethyl-fumarate (15 patients), fingolimod (4 patients), daclizumab (12 patients), and alemtuzumab (1 patient).	Significantly increased in RRMS patients compared to HC
Serum	MDA/TBA/TBARS	Ghonimi et al.	2021	Egypt	33895606	[98]	FAIR	Colorimetric method with TBARS	120 (82/38)	120 (90/30)	19-50	15-50	120 RRMS	3.05 ± 1.39	N.A. (interferon beta or untreated	Significantly increased in RRMS patients compared to HC. Correlation with EDSS, number or relapses, of T2 lesions and T1 gadolinium-enhanced lesions
Serum and Plasma	MDA/TBA/TBARS	Borisovs et al.	2021	Latvia	34417942	[99]	FAIR	TBARS essay with spectrophotometry	25 (16/9)	21 (12/9)	43.7 + 12.5	N.A.	Not defined	3.7±1.0	10 interferon beta 1a (2 pegylated), 5 teriflunamide, 2 interferon beta 1b, 2 glatiramer acetate, 2 dimethylfumarate, 2 monoclonal antibodies	Significantly decreased in RRMS patients compared to HC
Serum	MDA/TBA/TBARS	Naseri et al.	2022	Iran	34922253	[100]	FAIR	Colorimetric method with TBARS	72 (50/22)	N.A.	27.56 ± 7.99	N.A.	58 RRMS, 14 PPMS	1.83 ± 1.79	22 dimethylfumarate, 19 interferon beta 1a, 12 rituximab, 10 fingolimod, 4 natalizumab, 5 untreated	Non-significant differences between MS patients with and without cognitive impairment
Plasma	MDA + 4- Hydroxyalkenals (4-OHA)	Ortiz et al.	2009	Mexico	19242067	[101]	FAIR	Colorimetric method	22 (15/76)	N.A. (age and sex-matched	32	N.A.	22 RRMS	N.A.	N.A.	Increased in RRMS patients compared to HC
Plasma	Lipid oxidizability	Besler & Comoğlu	2003	Turkey	12793524	[102]	FAIR	Changes in absorbance	24 (8/16)	24 (8/16)	31-42	32-41	Not defined	N.A.	N.A.	Increased in MS patients compared to HC
Serum	Lipid peroxides (diene conjugate)	Koch et al.	2016	The Netherlands	16283096	[73]	GOOD/HIGH	Spectrophotometry	86 (58/28)	30 (19/11)	28-60	31-65	30 RRMS, 27 SPMS, 29 PPMS	0.0-9.0	15 interferon beta, 65 untreated	Significant increase in all evolutive subtypes of MS patients (more marked in PPMS) compared with HC
Serum	Lipid peroxides (diene conjugate)	Seven et al.	2013	Turkey	23553138	[36]	FAIR	Spectrophotometry	20 (13/7)	15 (9/6)	31.0 + 9.6	28.33 ± 5.31	20 RRMS	1.70 + 0.84	Untreated 3 months before sample collection	Significant increase in RRMS patients compared to HC
Plasma	Lipid peroxides	Bizoń et al.	2023	Poland	37627633	[103]	GOOD/HIGH	TBARS essay with spectrophotometry	158 (93/65)	29 (20/9)	24-69	25-68	158 RRMS	1.5-3.5	20 glatiramer acetate, 43 IFNβ-1a, IFNβ_x0002_1b, or pegylated interferon beta),41 dimethyl fumarate, 29 teriflunomide, 29 fingolimod	Non-significant trend towards an increase in RRMS patients compared to HC
Plasma	Fluorescent lipid peroxidation products	Koch et al.	2007	The Netherlands and Russia	17437612	[104]	GOOD/HIGH	Fluorescence Assays	79 (52/27)	30 (17/13)	29-72	31-65	3 RRMS, 32 SPMS, 24 PPMS	0-8.5	11 interferon 1beta	Significant increase in all evolutive subtypes of MS patients (more marked in PPMS) compared to HC
Plasma	Lipid hydroperoxides	Ferretti et al.	2005	Italy	16320727	[105]	GOOD/HIGH	High performance liquid chromatography (HPLC) system with chemiluminescence detection	24 (14/10)	89 (50/39)	31.59 + 2.9	38.29 + 3.6	Not defined	2.4 + 0.5	Untreated 2 months before sample extraction	Significant increase in MS patients compared to HC
Plasma	Lipid hydroperoxides	Oliveira et al.	2014	Brazil	24484677	[106]	GOOD/HIGH	Tert-butyl hydroperoxide- initiated chemiluminescence	110 (75/35)	175 (74/41)	N.A.	N.A. (age and sex matched)	98 RRMS, 12 SPMS	1-4.5	81 interferon beta 1a o 1b, glatiramer, 13 other inmmunosupressive drugs	Significant increase in MS patients compared to HC
Serum	Lipid hydroperoxides	Gironi et al.	2014	Italy	24741637	[89]	GOOD/HIGH	d-ROMs test	87 (52/35)	77 (42/35)	20-66	29-69	13 “benign MS”, 32 RRMS, 22 SPMS, 20 PPMS	0-8	20 beta-interferons, 7 glatiramer acetate, 7 other treatments (4 on natalizumab, 2 azathioprine, 1 naltrexone)	Non-significant differences between MS patients and HC
Serum	Lipid hydroperoxides	Kallaur et al.	2016	Brazil, Thailand, and Australia	26399644	[107]	GOOD/HIGH	Tert-butyl hydroperoxide- initiated chemiluminescence	150 (111/39)	249 (177/72)	41.8 + 13.8	36.7 + 10.9	Not defined	N.A.	N.A.	Significant increase in MS patients compared to HC
Plasma	Lipid hydroperoxides	Kallaur et al.	2017	Brazil, Thailand, and Australia	26732588	[108]	GOOD/HIGH	Tert-butyl hydroperoxide- initiated chemiluminescence	212 (150/62)	249 (177/72)	42.7 + 13.8	36.8 + 11.0	Not defined	3.16 + 2.29	148 interferon beta (IFN-β, 25 glatiramer acetate	Significant increase in MS patients, which was more marked in those with EDSS ≥ 3
Plasma	Ter-butyl hydroperoxide	Oliveira et al.	2012	Brazil	22883481	[109]	GOOD/HIGH	Tert-butyl hydroperoxide- initiated chemiluminescence	91 (65/26)	196 (151/45)	29-49	29-45.7	91 RRMS	N.A.	All interferon beta (IFN-β) 1a or 1b, 10 with corticosteroid	Increased in RRMS patients compared to HC
Serum	Ter-butyl hydroperoxide	Ferreira et al.	2017	Brazil	28131195	[110]	GOOD/HIGH	Tert-butyl hydroperoxide- initiated chemiluminescence	164 (122/42)	N.A.	N.A.	N.A. (age and sex matched)	Not defined	2.98 + 0.24	112 interferon beta (IFN-β, 24 glatiramer acetate, 1 natalizumab, 13 untreated	Non-significant differences between MS patients with high and low ferritin levels
Serum	Ter-butyl hydroperoxide	Oliveira et al.	2017	Brazil	28991684	[111]	GOOD/HIGH	Tert-butyl hydroperoxide- initiated chemiluminescence	137 (91/46)	218 (152/66)	42.68 ± 13.43	35.67 ± 10.45	97 RRMS, 36 SPMS, 4 PPMS	3.28 ± 2.35	76 interferon beta (IFN-β, 30 glatiramer acetate, 13 fingolimod, 7 natalizumab, 11 untreated	Non-significant differences between MS patients and HC, and between MS patients with low and normal-high vitamin D levels
Plasma	Ter-butyl hydroperoxide	Mezzaroba et al.	2020	Brazil, Australia, Thailand	31970657	[112]	GOOD/HIGH	Tert-butyl hydroperoxide- initiated chemiluminescence	174 (121/53)	182 (128/54)	41.9 + 13.2	39.5 + 9.8	144 RRMS, 20 SPMS, 5 PPMS, 5 CIS	N.A.	104 interferon beta (IFN-β, 45 glatiramer acetate, 10 natalizumab,1 fingolimod, 13 untreated	Non-significant differences between MS patients and HC
Serum	Reactive oxygen species (ROS)	Karahalil et al.	2015	Turkey	26562193	[113]	GOOD/HIGH	ELISA	113 (31/82)	135 (69/64)	36.4 ± 9.2	32.8 ± 10.0	Not defined	0-4	N.A.	Non-significant differences between MS patients and HC
Serum	Hydroperoxides	Siotto et al.	2019	Italy	30804745	[114]	GOOD/HIGH	d-ROMs test	65 (45/20)	40 (22/18)	37.2 ± 9.06	40.38 ± 10.86	65 RRMS	0-3	51 on inmunomodulators, 43 of them with interferon beta	Significant increase in MS patients compared to HC
Plasma	Hydroperoxides	Flauzino et al.	2019	Brazil, Australia, Thailand	31302813	[115]	GOOD/HIGH	Tert-butyl hydroperoxide- initiated chemiluminescence	122 (81/38)	N.A.	42.9 + 12.0	N.A.	103 RRMS, 16 SPMS, 3 PPMS	2.82 + 1.36	76 interferon beta (IFN-β), 30 glatiramer acetate, 7 natalizumab, 2 fingolimod, 7untreated	Non-significant differences between MS patients according to EDSS
Plasma	4-hydroxy-2-nonenal (HNE)	Pennisi et al.	2011	Italy	21824468	[40]	GOOD/HIGH	Western blot analysis with appropriate specific antibodies	26 (16/10)	20 (12/8)	20-60	30-60	Not defined	N.A.	Untreated 2 months before sample extraction	Significant increase in MS patients
Plasma	Fatty acid patterns of phospholipids (PL-FA)	Syburra & Passi	1999	Italy	10609336	[69]	FAIR	Gas chromatography/mass spectrometry	28 (N.A.)	30 (N.A.)	N.A.	N.A.	Not defined	N.A.	N.A.	Increased in MS patients compared to HC
Plasma	Prostaglandin (PG)-F2alpha	Lam et al.	2016	Australia, Sweden, and Denmark	27386506	[44]	GOOD/HIGH	Liquid chromatography–tandem mass spectrometry	62 (41/21)	45 (30/15)	21-70	19-82	23 RRMS, 24 SPMS, 15 PPMS	0-8.0	8 under not specified disease modifiyng therapy	Significantly decreased in SPMS and PPMS compared to RRMS and OND
Serum	8-epi-prostaglandin (PG)-F2alpha	Seven et al.	2013	Turkey	23553138	[36]	FAIR	Competitive ELISA	20 (13/7)	15 (9/6)	31.0 + 9.6	28.33 ± 5.31	20 RRMS	1.70 + 0.84	Untreated 3 months before sample collection	Significant increase in RRMS patients
Plasma	F2-isoprostane, 8,12-iso-iPF2alpha-VI	Theunissen et al.	2016	The Netherlands and the United States of America	31302813	[116]	FAIR	Thin-layer chromatography/mass spectrometry	17 (9/8)	N.A.	35.7 + 8.3	N.A.	103 RRMS, 16 SPMS, 3 PPMS	2.3 + 0.9	N.A.	Significant increase in PPMS compared to CIS and RRMS. Similar levels in CIS an RRMS patients. Lack of relation with clinical progression and with MS active lesions by MRI
Plasma	F2-isoprostane	Lam et al.	2016	Australia, Sweden, and Denmark	27386506	[44]	GOOD/HIGH	Liquid chromatography–tandem mass spectrometry	62 (41/21)	45 (30/15)	21-70	19-82	23 RRMS, 24 SPMS, 15 PPMS	0-8.0	8 under not specified disease modifiyng therapy	Significantly decreased in SPMS and PPMS compared to RRMS and OND
Plasma	Protein carbonyls/ Carbonylated proteins	Pennisi et al.	2011	Italy	21824468	[40]	GOOD/HIGH	Western blot analysis with appropriate specific antibodies	26 (16/10)	20 (12/8)	20-60	30-60	Not defined	N.A.	Untreated 2 months before sample extraction	Significant increase in MS patients
	Protein oxidation markers
Plasma	Protein carbonyls/Carbonylated proteins	Miller et al.	2012	Poland	22019955	[117]	FAIR	ELISA	20 (14/6)	10 (6/4)	43.2 + 15.2	45.8 + 12.9	10 RRMS, 10 SMPS	4.0 + 1.7	N.A.	Significant increase in MS patients compared to controls, and in SPMS compared with RRMS
Plasma	Protein carbonyls/ Carbonylated proteins	Tasset et al.	2012	Spain	22330938	[118]	GOOD/HIGH	Spectrophotometry	24 (18/6)	15 (9/6)	29-58	26-58	24 RRMS	8 < 5; 16 5 or more	N.A.	Significantly increased in RRMS patients compared to HC
Plasma	Protein carbonyls/ Carbonylated proteins	Oliveira et al.	2012	Brazil	22883481	[109]	GOOD/HIGH	Spectrophotometry	91 (65/26)	196 (151/45)	29-49	29-45.7	91 RRMS	N.A.	All interferon beta (IFN-β) 1a or 1b, 10 with corticosteroid	Increased in RRMS patients compared to HC
Serum	Protein carbonyls/ Carbonylated proteins	Fiorini et al..	2013	Italy	23762311	[119]	FAIR	Densitometry, quantification by QuantityOne image software	18 (13/5)	7 (4/3)	43.2 + 6.10	46.2 + 11.7	18 RRMS	2.8 + 1.3	N.A.	Increased in relapsing phases of RRMS patients compared to remitting phases and HC
Serum	Protein carbonyls/ Carbonylated proteins	Sadowska-Bartosz et al.	2013	Poland	24036384	[120]	FAIR	Spectrophotometry	13 (6/7)	18 (10/8)	43.4 + 10.5	35.4 + 9.1	14 RRMS	3.8	Untreated	Increased in RRMS patients compared to HC
Serum	Protein carbonyls/ Carbonylated proteins	Sadowska-Bartosz et al.	2014	Poland	24290230	[121]	FAIR	Spectrophotometry	14 (10/4)	12 (8/4)	45.8 + 7.1	38.3 + 17.4		3.8	Untreated	Increased in RRMS patients compared to HC
Serum	Protein carbonyls/ Carbonylated proteins	Polachini et al.	2016	Brazil	26690779	[75]	GOOD/HIGH	Spectrophotometry	29 (19/10)	29 (20/9)	40.0 ± 3.1	38.5 ± 3.1	29 RRMS	N.A	8 interferon beta, 16 glatiramer acetate, 5 untreated	Significant increase in RRMS patients compared to HC
Plasma	Protein carbonyls/ Carbonylated proteins	Kallaur et al.	2017	Brazil, Thailand, and Australia	26732588	[108]	GOOD/HIGH	Spectrophotometry	212 (150/62)	249 (177/72)	42.7 + 13.8	36.8 + 11.0	Not defined	3.16 + 2.29	148 interferon beta (IFN-β, 25 glatiramer acetate	No significant differences between MS patients with EDSS ≥ 3 and EDSS<3
Serum	Protein carbonyls/ Carbonylated proteins	Ferreira et al.	2017	Brazil	28131195	[110]	GOOD/HIGH	Spectrophotometry	164 (122/42)	N.A.	N.A.	N.A. (age and sex matched)	Not defined	2.98 + 0.24	112 interferon beta (IFN-β, 24 glatiramer acetate, 1 natalizumab, 13 untreated	Non-significant differences between MS patients with high and low ferritin levels
Plasma	Protein carbonyls/ Carbonylated proteins	Morel et al.	2017	Poland	28521618	[92]	FAIR	ELISA	50 (31/19)	N.A.	48.2 ± 15.2	N.A. (age and sex matched)	50 SPMS	5.5 ± 1.8	Untreated	Significant increase in SPMS patients compared to HC. Positive correlation with EDSS
Plasma	Protein carbonyls/ Carbonylated proteins	Flauzino et al.	2019	Brazil, Australia, Thailand	31302813	[115]	GOOD/HIGH	Colorimetric essay	122 (81/38)	N.A.	42.9 + 12.0	N.A.	103 RRMS, 16 SPMS, 3 PPMS	2.82 + 1.36	76 interferon beta (IFN-β), 30 glatiramer acetate, 7 natalizumab, 2 fingolimod, 7untreated	Non-significant differences between MS patients according to EDSS
Plasma	Protein carbonyls/ Carbonylated proteins	Padureanu et al.	2019	Rumania	31683787	[94]	GOOD/HIGH	Spectrophotometry	26 (23/3)	15 (12/3)	28-69	26-49	26 RRMS, 10 SPMS	3.9	Interferon 1beta or glatiramer	Significant increase in RRMS patients compared to HC
Serum	Advanced glycosidation end products	Kalousová et al.	2005	Czech Republique	16315765	[48]	GOOD/HIGH	Spectrofluorimetric method	31 (18/13)	8 (7/1)	39 ± 11	42 ± 14	17 RRMS, 14 SPMS	N.A.	N.A.	No significant differences between MS patients and HC
Serum	Advanced glycosidation end products	Sadowska-Bartosz et al.	2013	Poland	24036384	[120]	FAIR	Spectrophotometry	13 (6/7)	18 (10/8)	43.4 + 10.5	35.4 + 9.1	13 RRMS	3.8	Untreated	Increased in RRMS patients compared to HC
Serum	Advanced glycosidation end products	Sadowska-Bartosz et al.	2013	Poland	24290230	[121]	FAIR	Spectrophotometry	14 (10/4)	12 (8/4)	45.8 + 7.1	38.3 + 17.4	14 RRMS	3.8	Untreated	Increased in RRMS patients compared to HC
Plasma	Advanced glycosidation end products	Karlík et al.	2013	Slovakia	25304914	[91]	FAIR	Spectrophotometry	29 (20/9)	29 (20/9)	21-76	23-78	Not defined	3.32 + 1.88	8 interferon 1-beta, 3 glatiramer, 2 natalizumab, 1 fingolimod	Non-significant differences between MS patients and HC
Plasma	Fructosamine	Karlík et al.	2013	Slovakia	25304914	[91]	FAIR	Spectrophotometry	29 (20/9)	29 (20/9)	21-76	23-78	Not defined	3.32 + 1.88	8 interferon 1-beta, 3 glatiramer, 2 natalizumab, 1 fingolimod	Significant increase in MS patients compared to HC
Plasma	Advanced oxidation protein products	Ljubisavljevic et al.	2013	Serbia	23500606	[49]	GOOD/HIGH	Spectrophotometry	107 (80/27)	20 (10/10)	17-58	23-45	57 RRMS, 50 CIS		Untreated 6 months before sample collection	Increased in CIS and RRMS patients compared to HC
Serum	Advanced oxidation protein products	Sadowska-Bartosz et al.	2013	Poland	24036384	[120]	FAIR	Spectrofluorometry	13 (6/7)	18 (10/8)	43.4 + 10.5	35.4 + 9.1	13 RRMS	3.8	Untreated	Increased in RRMS patients compared to HC
Serum	Advanced oxidation protein products	Sadowska-Bartosz et al.	2013	Poland	24290230	[121]	FAIR	Spectrofluorometry	14 (10/4)	12 (8/4)	45.8 + 7.1	38.3 + 17.4	14 RRMS	3.8	Untreated	Increased in RRMS patients compared to HC
Plasma	Advanced oxidation protein products	Oliveira et al.	2014	Brazil	24484677	[106]	GOOD/HIGH	Spectrophotometry	110 (75/35)	175 (74/41)	N.A.	N.A. (age and sex matched)	98 RRMS, 12 SPMS	1-4.5	81 interferon beta 1a o 1b, glatiramer, 13 other inmmunosupressive drugs	Significant increase in MS patients compared with HC
Plasma	Advanced oxidation protein products	Pasquali et al.	2015	Italy	25300461	[122]	FAIR	Spectrophotometry	60 (40/20)	81 (49/32)	48.6 + 8.7	N.A.	30 RRMS, 30 SPMS	3.8 + 2.1	40 patients were treated with interferon beta 1a or 1b, glatiramer acetate, azatioprine or fingolimod	Increased in RRMS and SPMS patients compared to controls
Plasma	Advanced oxidation protein products	Karlík et al.	2015	Slovakia	25304914	[91]	FAIR	Spectrophotometry	29 (20/9)	29 (20/9)	21-76	23-78	Not defined	3.32 + 1.88	8 interferon 1-beta, 3 glatiramer, 2 natalizumab, 1 fingolimod	Significant increase in MS patients
Plasma	Advanced oxidation protein products	Pasquali et al.	2015	Italy	26004154	[50]	GOOD/HIGH	Spectrophotometry	51 (14/37)	N.A.	48.6 + 8.6	N.A.	22 RRMS, 1 SPMS, 9 PPMS, 19 CIS	3.6 + 1.2	Untreated 3 months before sample collection	Non-significant differences among the different evolutive types.
Plasma	Advanced oxidation protein products	Kallaur et al.	2017	Brazil, Thailand, and Australia	26732588	[108]	GOOD/HIGH	Spectrophotometry	212 (150/62)	249 (177/72)	42.7 + 13.8	36.8 + 11.0	Not defined	3.16 + 2.29	148 interferon beta (IFN-β, 25 glatiramer acetate	Significant decrease in MS patients compared to HC, which was more marked in those with EDSS ≥ 3
Serum	Advanced oxidation protein products	Ferreira et al.	2017	Brazil	28131195	[110]	GOOD/HIGH	Spectrophotometry	164 (122/42)	N.A.	N.A.	N.A. (age and sex matched)	Not defined	2.98 + 0.24	112 interferon beta (IFN-β, 24 glatiramer acetate, 1 natalizumab, 13 untreated	Significant increase in MS patients with high compared with those with low ferritin levels
Serum	Advanced oxidation protein products	Oliveira et al.	2017	Brazil	28991684	[111]	GOOD/HIGH	Spectrophotometry	137 (91/46)	218 (152/66)	42.68 ± 13.43	35.67 ± 10.45	97 RRMS, 36 SPMS, 4 PPMS	3.28 ± 2.35	76 interferon beta (IFN-β, 30 glatiramer acetate, 13 fingolimod, 7 natalizumab, 11 untreated	Non-significant differences between MS patients and HC. Significantly lower in MS with low compared to MS with normal-high vitamin D levels
Plasma	Advanced oxidation protein products	Flauzino et al.	2019	Brazil, Australia, Thailand	31302813	[115]	GOOD/HIGH	Colorimetric essay	122 (81/38)	N.A.	42.9 + 12.0	N.A.	103 RRMS, 16 SPMS, 3 PPMS	2.82 + 1.36	76 interferon beta (IFN-β), 30 glatiramer acetate, 7 natalizumab, 2 fingolimod, 7untreated	Significantly increased in patients with EDSS ≥3
Serum	Advanced oxidation protein products	de Carvalho Jennings Pereira et al.	2020	Brazil, Australia, Thailand	31887671	[123]	FAIR	Spectrophotometry	119 (81/38)	N.A.	43.9 + 12.5	N.A.	Not defined	1.96 + 1.04	74 interferon beta (IFN-β), 28 glatiramer acetate, 7 natalizumab, 2 fingolimod, 5 untreated	Significant decrease during follow-up period
Plasma	Advanced oxidation protein products	Mezzaroba et al.	2020	Brazil, Australia, Thailand	31970657	[112]	GOOD/HIGH	Spectrophotometry	174 (121/53)	182 (128/54)	41.9 + 13.2	39.5 + 9.8	144 RRMS, 20 SPMS, 5 PPMS, 5 CIS	N.A.		Significant increase in MS patients compared to HC.
Plasma	Advanced oxidation protein products	Obradovic et al.	2021	Serbia	33241537	[97]	GOOD/HIGH	Spectrophotometry	118 (70/48)	88 (42/36)	40.2 ± 9.4	38.9 ± 9.0	118 RRMS	3.0 (2.0–4.25)	were using natalizumab, and two were using fingolimod	Significantly decreased in RRMS patients compared to HC
Serum	Advanced oxidation protein products	Bizoń et al.	2022	Poland	36552624	[124]	GOOD/HIGH	Spectrophotometry	204 (131/73)	29 (20/9)	24-69	25-68	204 RRMS	1.5-3.5	20 glatiramer acetate, 64 IFNβ-1a, IFNβ_x0002_1b, or pegylated interferon beta), 62 dimethyl fumarate, 29 teriflunomide, 29 fingolimod	Significantly increased in RRMS patients compared to HC
	DNA oxidation markers
Plasma	8-hydroxy-2'-deoxy-guanosine (8-OHdG)	Tasset et al.	2012	Spain	22330938	[118]	GOOD/HIGH	Assay kit (8-OHdG Check_x0002_437-0122)	24 (18/6)	15 (9/6)	29-58	26-58	24 RRMS	8 < 5; 16 5 or more	N.A.	Significantly increased in RRMS patients compared to HC
Plasma	8-hydroxy-2'-deoxyguanosine (8-OHdG)	Ljubisavljevic et al.	2016	Serbia	27295058	[125]	FAIR	ELISA	72 (52/20)	10 (7/3)	18-58	18-48	36 CIS, 36 RRMS	N.A.	Untreated during the previous 6 months	Significantly increased in RRMS compared to CIS and HC, and in CIS compared to HC
Serum	8-hydroxy-2'-deoxyguanosine (8-OHdG)	Vasić et al.	2023	Serbia	36819128	[126]	GOOD/HIGH	High performance liquid chromatography and tandem	175 (99/76)	254 (173/81)	38-48	28-45	175 RRMS	N.A.	111 treated with immunomodulators, 64 without therapy	Significantly increased in RRMS patients compared to HC
Serum and Plasma	DNA single-strand breaks	Borisovs et al.	2021	Latvia	34417942	[99]	FAIR	mass spectrometry (HPLC-MS/MS)	25 (16/9)	21 (12/9)	43.7 + 12.5	N.A.	Not defined	3.7±1.0	10 interferon beta 1a (2 pegylated), 5 teriflunamide, 2 interferon beta 1b, 2 glatiramer acetate, 2 dimethylfumarate, 2 monoclonal antibodies	Significantly increased in RRMS patients compared to HC
	Iron and copper-related substances
Plasma	Ferric-reducing antioxidant power (FRAP)	Pasquali et al.	2015	Italy	25300461	[122]	FAIR	Spectrophotometry	60 (40/20)	81 (49/32)	48.6 + 8.7	N.A.	30 RRMS, 30 SPMS	3.8 + 2.1	40 patients were treated with interferon beta 1a or 1b, glatiramer acetate, azatioprine or fingolimod	Decreased in RRMS and SPMS patients compared to HC
Plasma	Ferric-reducing antioxidant power (FRAP)	Karlík et al.	2015	Slovakia	25304914	[91]	FAIR	Spectrophotometry	29 (20/9)	29 (20/9)	21-76	23-78	Not defined	3.32 + 1.88	8 interferon 1-beta, 3 glatiramer, 2 natalizumab, 1 fingolimod	Non-significant differences between MS patients and HC
Plasma	Ferric-reducing antioxidant power (FRAP)	Pasquali et al.	2015	Italy	26004154	[50]	GOOD/HIGH	Spectrophotometry	51 (14/37)	N.A.	48.6 + 8.6	N.A.	22 RRMS, 1 SPMS, 9 PPMS, 19 CIS	3.6 + 1.2	Untreated 3 months before sample collection	Non-significant differences among the different evolutive types.
Serum	Ferric-reducing antioxidant power (FRAP)	Juybari et al.	2018	Iran	29156301	[93]	GOOD/HIGH+G319:R319	Spectrophotometry	36 (33/3)	15 (12/3)	45.3 ± 15.3	49.6 ± 13.5	50 RRMS	3.8	N.A.	Decreased in RRMS patients compared to HC
Serum	Ferric-reducing antioxidant power (FRAP)	Jamroz-Wiśniewska et al.	2020	Poland	32256946	[127]	GOOD/HIGH	Spectrophotometry	70 (47/23)	48 (32/16)	39 ± 9	38 ± 11	30 RRMS, 40 SPMS	3.9 ± 1	Untreated	Decreased in RRMS and SPMS patients compared to HC
Serum	Ferric-reducing antioxidant power (FRAP)	Bizoń et al.	2023	Poland	36552624	[124]	GOOD/HIGH	Colorimetric method	204 (131/73)	29 (20/9)	24-69	25-68	204 RRMS	1.5-3.5	20 glatiramer acetate, 64 IFNβ-1a, IFNβ_x0002_1b, or pegylated interferon beta), 62 dimethyl fumarate, 29 teriflunomide, 29 fingolimod	Non-significant differences between RRMS patients and HC
Serum	Total-reducing antioxidant power (TRAP)	Kallaur et al.	2016	Brazil, Thailand, and Australia	26399644	[107]	GOOD/HIGH	Chemiluminescence inhibition time induced by 2,2-azobis (2-amidinopropane	150 (111/39)	249 (177/72)	41.8 + 13.8	36.7 + 10.9	Not defined	N.A.	N.A.	Non-significant differences between MS patients (both with EDSS ≥ 3 or with EDSS<3)
Plasma	Total-reducing antioxidant power (TRAP)	Kallaur et al.	2017	Brazil, Thailand, and Australia	26399644	[108]	GOOD/HIGH	Chemiluminescence inhibition time induced by 2,2-azobis (2-amidinopropane	212 (150/62)	249 (177/72)	42.7 + 13.8	36.8 + 11.0	Not defined	3.16 + 2.29	148 interferon beta (IFN-β, 25 glatiramer acetate	Significant decrease in MS patients compared to HC
Serum	Total-reducing antioxidant power (TRAP)	Ferreira et al.	2017	Brazil	28131195	[110]	GOOD/HIGH	Chemiluminescence inhibition time induced by 2,2-azobis (2-amidinopropane	164 (122/42)	N.A.	N.A.	N.A. (age and sex matched)	Not defined	2.98 + 0.24	112 interferon beta (IFN-β, 24 glatiramer acetate, 1 natalizumab, 13 untreated	Significant decrease in MS patients with high compared with those with low ferritin levels
Serum	Total-reducing antioxidant power (TRAP)	Oliveira et al.	2017	Brazil	28991684	[111]	GOOD/HIGH	Chemiluminescence inhibition time induced by 2,2-azobis (2-amidinopropane	137 (91/46)	218 (152/66)	42.68 ± 13.43	35.67 ± 10.45	97 RRMS, 36 SPMS, 4 PPMS	3.28 ± 2.35	76 interferon beta (IFN-β, 30 glatiramer acetate, 13 fingolimod, 7 natalizumab, 11 untreated	Significant decrease in MS patients compared to HC. Non-significant differences between MS patients with low and normal-high vitamin D levels
Plasma	Total-reducing antioxidant power (TRAP)	Mezzaroba et al.	2020	Brazil, Australia, Thailand	31970657	[112]	GOOD/HIGH	Chemiluminescence inhibition time induced by 2,2-azobis (2-amidinopropane	174 (121/53)	182 (128/54)	41.9 + 13.2	39.5 + 9.8	144 RRMS, 20 SPMS, 5 PPMS, 5 CIS	N.A.	104 interferon beta (IFN-β, 45 glatiramer acetate, 10 natalizumab,1 fingolimod, 13 untreated	Significant decrease in MS patients compared to HC.
Serum	Iron	Sfagos et al.	2005	Greece	15957506	[128]	FAIR	N.A.	27 (17/10)	40 (N.A.)	21-46	N.A.	14 RRMS, 13 PPMS	0-10	N.A.	Non-significant differences between MS patients (all evolutive types) and HC
Serum	Iron	Visconti et al.	2005	Italy	16244396	[129]	GOOD/HIGH	Inductively coupled plasma atomic emission spectrometry	12 (8/4)	12 (7/5)	28.2 + 7.9	28.3 + 8.8	Not defined	0-2.5	N.A.	Decreased in MS patients compared to HC
Serum	Iron	Alimonti et al.	2007	Italy	17267042	[130]	GOOD/HIGH	Inductively coupled plasma atomic emission spectrometry	60 (38/22)	124 (43/81)	24-66	20-84	Not defined	1.9 + 1.7	20 interferon beta (IFN-β, 6 glatiramer acetate, 10 miotoxantrone, 1 azathioprine, 18 untreated	Significantly decreased in MS patients compared to HC
Serum	Iron	Abo-Krysha & Rashed	2008	Egypt	18408021	[131]	FAIR	Bathophenanthroline method	20 (20/0)	10 (10/0)	29.94 ± 8.84	N.A.	7 RRMS, 9 SPMS, 4 PPMS	4.75 ± 1.61	9 steroids, 4 novantrone, 7 untreated	Non-significant differences between MS patients and HC
Serum	Iron	Ristori et al.	2011	Italy	21300970	[132]	GOOD/HIGH	Mass and optical spectrometry	49 (29/20)	49 (26/23)	30.8 + 6.9	33.2 + 6.1	49 CIS, 49 MS	0-3.5	N.A.	Significant decrease in CDMS < CIS < HC
Serum	Iron	Ferreira et al.	2017	Brazil	28131195	[110]	GOOD/HIGH	Biochemical autoanalyzer	164 (122/42)	N.A.	N.A.	N.A. (age and sex matched)	Not defined	2.98 + 0.24	112 interferon beta (IFN-β, 24 glatiramer acetate, 1 natalizumab, 13 untreated	Non-significant differences between MS patients and HC
Serum	Iron	Siotto et al.	2018	Italy	30804745	[114]	GOOD/HIGH	Photometric system	65 (45/20)	40 (22/18)	37.2 ± 9.06	40.38 ± 10.86	65 RRMS	0-3	51 on inmunomodulators, 43 of them with interferon beta	Non-significant differences between RRMS patients and HC
Serum	Iron	Doğan et al.	2019	Turkey	31345363	[133]	GOOD/HIGH	Electrochemiluminescent immunoassay	53 (42/11)	45 (35/10)	37 + 10	35 + 10	53 RRMS	2.52 + 1.47	20 interferon-1alpha, 11 interferon-1 beta, 8 glatiramer, 5 fingolimod, 4 teriflunamide, 3 dimethylfumarate, 1 mitoxantrone, 1 natalizumab	Significant decrease in RRMS compared to HC
Serum	Iron	Toczylowska et al.	2022	Poland	35240533	[134]	GOOD/HIGH	Inductively coupled plasma atomic emission spectrometry	16 (12/4)	16 (12/4)	35.1 + 10.7	47.3 + 12.0	Not defined	0-6.5	N.A.	Non-significant differences between MS patients and HC
Serum	Iron	Pomary et al.	2022	Spain	36720471	[51]	GOOD/HIGH	Inductively coupled plasma atomic emission spectrometry	40 (24/16)	13 (10/3)	47.5 + 9,6	33.4 + 10.3	22 SPMS, 28 PPMS	5.2 + 1.5	4 SPMS patients were treated with interferon beta-1b (1) and natalizumab (3). The oher were untreated	Non-significant differences between MS patients and HC
Serum	Ferritin	Sfagos et al.	2005	Greece	15957506	[128]	FAIR	N.A.	27 (17/10)	40 (N.A.)	21-46	N.A.	14 RRMS, 13 PPMS	0-10	N.A.	Significantly higher in PPMS active patients than in HC, and significantly higher in PPMS compared to RRMS patients
Serum	Ferritin	Kallaur et al.	2016	Brazil, Thailand, and Australia	26399644	[107]	GOOD/HIGH	Chemiluminescence microparticle immunoassay	150 (111/39)	249 (177/72)	41.8 + 13.8	36.7 + 10.9	Not defined	N.A.	N.A.	Significant increase in MS patients compared to HC
Plasma	Ferritin	Kallaur et al.	2017	Brazil, Thailand, and Australia	26732588	[108]	GOOD/HIGH	Chemiluminescence microparticle immunoassay	212 (150/62)	249 (177/72)	42.7 + 13.8	36.8 + 11.0	Not defined	3.16 + 2.29	148 interferon beta (IFN-β, 25 glatiramer acetate	Significant increase in MS patients compared to HC, which was more marked in those with EDSS ≥ 3
Serum	Ferritin	Ferreira et al.	2017	Brazil	28131195	[110]	GOOD/HIGH	Chemiluminescence microparticle immunoassay	164 (122/42)	N.A.	N.A.	N.A. (age and sex matched)	Not defined	2.98 + 0.24	112 interferon beta (IFN-β, 24 glatiramer acetate, 1 natalizumab, 13 untreated	Significant increase in MS patients compared to HC
Serum	Ferritin	Siotto et al.	2019	Italy	30804745	[114]	GOOD/HIGH	Immunoturbidimetric assay	65 (45/20)	40 (22/18)	37.2 ± 9.06	40.38 ± 10.86	65 RRMS	0-3	51 on inmunomodulators, 43 of them with interferon beta	Non-significant differences between RRMS patients and HC
Serum	Ferritin	Doğan et al.	2019	Turkey	31345363	[133]	GOOD/HIGH	Colorimetric method	53 (42/11)	45 (35/10)	37 + 10	35 + 10	53 RRMS	2.52 + 1.47	20 interferon-1alpha, 11 interferon-1 beta, 8 glatiramer, 5 fingolimod, 4 teriflunamide, 3 dimethylfumarate, 1 mitoxantrone, 1 natalizumab	Significant increase in RRMS compared to HC
Serum	Transferrin (TF)	Zeman et al.	2000	Czech Republique	10685854	[52]	FAIR	Nephelometry	51 (32/19)	N.A.	N.A.	N.A.	33 RRMS, 7 SPMS, 8 PPMS	N.A.	N.A.	Decreased TF and increased TF/albumin ratio in MS PP patients compared with those with RR and PS
Serum	Transferrin (TF)	Sfagos et al.	2005	Greece	15957506	[128]	FAIR	N.A.	27 (17/10)	40 (N.A.)	21-46	N.A.	14 RRMS, 13 PPMS	0-10	N.A.	Non-significant differences between MS patients (all evolutive types) and HC
Serum	Transferrin (TF)	Siotto et al.	2019	Italy	30804745	[114]	GOOD/HIGH	Latex-enhanced turbidimetric immunoassay	65 (45/20)	40 (22/18)	37.2 ± 9.06	40.38 ± 10.86	65 RRMS	0-3	51 on inmunomodulators, 43 of them with interferon beta	Non-significant differences between RRMS patients and HC
Serum	Transferrin (TF)	Obradovic et al.	2021	Serbia	33241537	[97]	GOOD/HIGH	Immunonephelometry	118 (70/48)	88 (42/36)	40.2 ± 9.4	38.9 ± 9.0	118 RRMS	3.0 (2.0–4.25)	Interferon beta-1a or 1b (33 patients), glatiramer acetate (5 pa_x0002_tients), dimethyl-fumarate (15 patients), fingolimod (4 patients), daclizumab (12 patients), and alemtuzumab (1 patient).	Significantly decreased in RRPMS patients compared to HC
Serum	Soluble transferrin receptor (sTFR)	Sfagos et al.	2005	Greece	15957506	[128]	FAIR	N.A.	27 (17/10)	40 (N.A.)	21-46	N.A.	14 RRMS, 13 PPMS	0-10	N.A.	Significantly higher in PPMS active and RRMS active than in HC
Serum	Soluble transferrin receptor (sTFR)	Abo-Krysha & Rashed	2008	Egypt	18408021	[131]	FAIR	ELISA	20 (20/0)	10 (10/0)	29.94 ± 8.84	N.A.	7 RRMS, 9 SPMS, 4 PPMS	4.75 ± 1.61	9 steroids, 4 novantrone, 7 untreated	Significantly higher in MS patients (whole group and all subtypes) compared to HC
Serum	Lactoferrin	Sakai et al.	2000	Japan	10707474	[135]	FAIR	Monoclonal antibody-based enzyme immunoassay	35 (N.A.)	N.A	N.A.	N.A.	Not defined	N.A.	N.A.	Similar in MS (active and inactive phase) and HC
Serum	Ferroxidase activity (total)	Cervellati et al.	2014	Italy	25398823	[136]		Spectrophotometry	69 (49/22)	52 (35/17)	37.4±11.0	38.3±10.7	69 RRMS	44 0 to 2 an 25 >2	Untreated	Decreased in RRMS patients (both stable or during relapse) compared with NIND
Serum	Ferroxidase activity (total)	Trentini et al.	2017	Italy	28477683	[54]	GOOD/HIGH	Microplate spectrophotometry	91 (62/29)	65 (38/27)	37.6 ± 11.1	56.0 ± 17.2	91 RRMS	N.A.	N.A.	Decreased in RRMS patients (both stable or during relapse) compared with NIND
Serum	Ferroxidase activity (ceruloplasmin)	Trentini et al.	2017	Italy	28477683	[54]	GOOD/HIGH	Microplate spectrophotometry	91 (62/29)	65 (38/27)	37.6 ± 11.1	56.0 ± 17.2	91 RRMS	N.A.	N.A.	Non-significant differences between RRMS patients and NIND
Serum	Ferroxidase activity (other proteins)	Trentini et al.	2017	Italy	28477683	[54]	GOOD/HIGH	Microplate spectrophotometry	91 (62/29)	65 (38/27)	37.6 ± 11.1	56.0 ± 17.2	91 RRMS	N.A.	N.A.	Non-significant differences between RRMS patients and NIND
Serum	Ceruloplasmin	Fiorini et al..	2013	Italy	23762311	[119]	FAIR	Proteomic analysis	18 (13/5)	7 (4/3)	43.2 + 6.10	46.2 + 11.7	18 RRMS	2.8 + 1.3	N.A.	Upregulated in RRMS patients compared to controls, but down-regulated in relapsing regarding remitting phases
Serum	Ceruloplasmin	Adamczyk-Sowa et al.	2016	Poland	27420299	[137]	FAIR	Spectrophotometry	17 (12/5)	15 (11/4)	37.33±9.23	36.45±8.16	Not defined	1.37±0.75	Untreated	Significantly increased in untreated MS patients compared to HC
Serum	Ceruloplasmin	De Riccardis et al.	2018	Italy	29524632	[53]	GOOD/HIGH	Spectrophotometry	39 (29/9)	39 (18/21)	16-55	17-55	39 RRMS	0-3.5	N.A.
Serum	Ceruloplasmin	Siotto et al.	2019	Italy	30804745	[114]	GOOD/HIGH	Immunoturbidimetric assay	65 (45/20)	40 (22/18)	37.2 ± 9.06	40.38 ± 10.86	65 RRMS	0-3	51 on inmunomodulators, 43 of them with interferon beta	Significant increase in RRMS patients compared to HC
Serum	Copper	Visconti et al.	2005	Italy	16244396	[129]	GOOD/HIGH+G357:S357	Photometric system	12 (8/4)	12 (7/5)	28.2 + 7.9	28.3 + 8.8	Not defined	0-2.5	N.A.	No significant differences between MS patients and HC
Serum	Copper	Ristori et al.	2011	Italy	21300970	[132]	GOOD/HIGH+G358:S358	Photometric system	49 (29/20)	49 (26/23)	30.8 + 6.9	33.2 + 6.1	49 CIS, 49 MS	0-3.5	N.A.	Significant increase in CDMS > CIS = HC
Serum	Copper	De Riccardis et al.	2018	Italy	29524632	[53]	GOOD/HIGH	Atomic absorption spectrometry	39 (29/9)	39 (18/21)	16-55	17-55	39 RRMS	0-3.5	N.A.	Significantly increased in RRMS patients compared to HC
Serum	Copper	Siotto et al.	2019	Italy	30804745	[114]	GOOD/HIGH	Colorimetric essay	65 (45/20)	40 (22/18)	37.2 ± 9.06	40.38 ± 10.86	65 RRMS	0-3	51 on inmunomodulators, 43 of them with interferon beta	Significant increase in RRMMS patients compared to HC
Serum	Copper	Toczylowska et al.	2022	Poland	35240533	[134]	GOOD/HIGH	Inductively coupled plasma atomic emission spectrometry	16 (12/4)	16 (12/4)	35.1 + 10.7	47.3 + 12.0	Not defined	0-6.5	N.A.	Non-significant differences between MS patients and HC
Serum	Copper	Pomary et al.	2022	Spain	36720471	[51]	GOOD/HIGH	Inductively coupled plasma atomic emission spectrometry	40 (24/16)	13 (10/3)	47.5 + 9,6	33.4 + 10.3	22 SPMS, 28 PPMS	5.2 + 1.5	4 SPMS patients were treated with interferon beta-1b (1) and natalizumab (3). The oher were untreated	Non-significant differences between MS patients and HC
	Global markers of oxidant-antioxidant status
Plasma	Total antioxidant status (TAS)	Besler & Comoğlu	2003	Turkey	12793524	[102]	FAIR		24 (8/16)	24 (8/16)	31-42	32-41	Not defined	N.A.	N.A.	Decreased in MS patients compared to HC
Serum	Total antioxidant status (TAS)	Visconti et al.	2005	Italy	16244396	[129]	GOOD/HIGH+G357:S357	Photometric system	12 (8/4)	12 (7/5)	28.2 + 7.9	28.3 + 8.8	Not defined	0-2.5	N.A.	No significant differences between MS patients and HC
Serum	Total antioxidant status (TAS)	Koch et al.	2016	The Netherlands	16283096	[73]	FAIR	Chemiluminescence assay	86 (58/28)	30 (19/11)	28-60	31-65	30 RRMS, 27 SPMS, 29 PPMS	0.0-9.0	15 interferon beta, 65 untreated	Non-significant differences between MS patients and HC
Serum	Total antioxidant status (TAS)	Alimonti et al.	2007	Italy	17267042	[130]	GOOD/HIGH	Spectrophotometry	60 (38/22)	124 (43/81)	24-66	20-84	Not defined	1.9 + 1.7	20 interferon beta (IFN-β, 6 glatiramer acetate, 10 miotoxantrone, 1 azathioprine, 18 untreated	Significantly decreased in MS patients compared to HC
Serum	Total antioxidant status (TAS)	Ghabaee et al.	2010	Iran	20374079	[34]	FAIR	TBARS From sodium benzoate	13 (n.a.)	n.a.	N.A.	N.A.	Not defined	N.A.	N.A	Decreased in MS patients compared to HC
Serum	Total antioxidant status (TAS)	Ristori et al.	2011	Italy	21300970	[132]	GOOD/HIGH+G358:S358	Photometric system	49 (29/20)	49 (26/23)	30.8 + 6.9	33.2 + 6.1	49 CIS, 49 MS	0-3.5	N.A.	Significant decrease in CDMS < CIS < HC
Serum	Total antioxidant status (TAS)	Hadžović-Džuvo et al.	2011	Bosnia & Herzegovina	21342139	[138]	FAIR	Colorimetric assay	33 (N.A.)	24 (N.A., sex matched)	39.7 + 1.3	38.7 + 1.1	Not defined	0-6	N.A.	Significant decrease in MS patients compared to HC
Plasma	Total antioxidant status (TAS)	Miller et al.	2011	Poland	21399906	[85]	FAIR	Spectrophotometry	26 (15/11)	12 (n.a.)	45.8 + 12.9	48.2 + 15.2	26 SPMS	6.5 + 2.0	Untreated	Non-significant differences between SPMS patients and HC
Plasma	Total antioxidant status (TAS)	Tasset et al.	2012	Spain	22330938	[118]	GOOD/HIGH	Specific kits from JaICA	24 (18/6)	15 (9/6)	29-58	26-58	24 RRMS	8 < 5; 16 5 or more	N.A.	Significantly decreased in RRMS patients compared to HC
Serum	Total antioxidant status (TAS)	Acar et al.	2012	Turkey	22450709	[87]	GOOD/HIGH	Spectrophotometry	35 (24/11)	32 (22/10)	35.8 + 8.7	35.1 + 3.7	35 RRMS	3.05 + 1.39	32 with interferon beta, 3 with glatiramer	Decreased in RRMS patients compared to HC
Serum	Total antioxidant status (TAS)	Kirbas et al.	2013	Turkey	23669169	[139]	GOOD/HIGH	Spectrophotometry	30 (20/10)	30 (20/10)	29.2 ± 5.5	28.9 ± 4.7	30 RRMS	0.5-1	Untreated	Decreased in RRMS patients compared to HC
Serum	Total antioxidant status (TAS)	Gironi et al.	2014	Italy	24741637	[89]	GOOD/HIGH	Total antioxidant power kit (chromogenic method)	87 (52/35)	77 (42/35)	20-66	29-69	13 “benign MS”, 32 RRMS, 22 SPMS, 20 PPMS	0-8	20 beta-interferons, 7 glatiramer acetate, 7 other treatments (4 on natalizumab, 2 azathioprine, 1 naltrexone)	Non-significant trend toward a decrease in MS patients compared to HC
Plasma	Total antioxidant status (TAS)	Karlík et al.	2015	Slovakia	25304914	[91]	FAIR	Spectrophotometry	29 (20/9)	29 (20/9)	21-76	23-78	Not defined	3.32 + 1.88	8 interferon 1-beta, 3 glatiramer, 2 natalizumab, 1 fingolimod	Significant decrease in MS patients compared to HC
Serum	Total antioxidant status (TAS)	Aydin et al.	2014	Turkey	25351357	[140]	GOOD	Colorimetric method	35 (20/15)	35 (22/13)	20-55	21-60	35 RRMS	1.8 (1-5)	23 beta-interferons, 97 glatiramer acetate, 3 untreated)	No significant differences between MS patients and HC
Plasma	Total antioxidant status (TAS)	Emamgholipour et al.	2016	Iran and the United States	26679105	[77]	GOOD/HIGH	Spectrophotometry	12 (12/0)	14 (14/0)	22-37	26-39	12 RRMS	1.0-6.0	Untreated	Significant decrease in RRMS patients compared to HC
Serum	Total antioxidant status (TAS)	Siotto et al.	2019	Italy	30804745	[114]	GOOD/HIGH	TAS kit	65 (45/20)	40 (22/18)	37.2 ± 9.06	40.38 ± 10.86	65 RRMS	0-3	51 on inmunomodulators, 43 of them with interferon beta	Significant decrease in RRMS patients compared to HC
Plasma	Total antioxidant status (TAS)	Gonzalo et al.	2019	Spain	31551694	[78]	GOOD/HIGH	Spectrophotometry	26 (23/3)	15 (12/3)	28-69	26-49	34 RRMS	3.9	Interferon 1beta or glatiramer	Significant decrease in MS patients compared to HC
Plasma	Total antioxidant status (TAS)	Padureanu et al.	2019	Rumania	31683787	[94]			36 (33/3)	15 (12/3)			26 RRMS, 10 SPMS			Significant decrease in RRMS patients compared to HC
Serum	Total antioxidant status (TAS)	Siváková et al.	2019	Slovakia	31816220	[141]	FAIR	Trolox equivalent antioxidant capacity (TEAC) assay	13 (7/6)	13 (6/7)	29.8 ± 6.6	30.8 ± 6.9	Not defined	0-2	Untreated	Significant decrease in MS patients compared to HC
Serum	Total antioxidant status (TAS)	Joodi Khanghah et al.	2020	Iran	32890892	[95]	GOOD/HIGH	Randox Total Antioxidant Status kit	40 (21/19)	40 (22/18)	38.16 + 7.4	40.24 + 6.2	40 RRMS	0-5.5	N.A.	Non-significant differences between RRMS patients and HC
Serum	Total antioxidant status (TAS)	Talebi et al.	2021	Iran	33033896	[96]	FAIR	Colorimetric method	65 (46/19)	n.a.	32.1 + 7.26	N.A.	Not defined	1.56 + 1.58	Dimethyl fumarate (36.7%), rituximab (24.5%), interferon beta-1a (22.4%), natalizumab (6.1%), fingolimod (6.1%), and glatiramer acetate (4.1%).	Decreased in MS patients with cognitive impairment compared with those without cognitive impairment. Correlation with cognitive scores
Serum	Total antioxidant status (TAS)	Yevgi & Demir	2021	Turkey	33508648	[142]	GOOD/HIGH	Spectrophotometry	25 (14/11)	40 (25/15)	33.18 ± 10.12	31.44 ± 7.15	25 RRMS	4.20 ± 0.25	Untreated during the 3 months before	Non-significant differences between RRMS patients and HC
Serum	Total antioxidant status (TAS)	Voortman et al.	2021	Switzerland	34572477	[56]	GOOD/HIGH	Fluorescence method	66 (44/22)	67 (45/22)	32.0 (26.4–39.1)	32.7 (25.2–44.9)	11 RRMS, 55 CIS	N.A.	Untreated	Non-significant differences between CIS patients, RRMS patients, and controls. Lack of correlation with EDSS and several MRI metrics in MS patients.
Serum	Total antioxidant status (TAS)	Naseri et al.	2022	Iran	34922253	[100]	FAIR	Colorimetric method	72 (50/22)	N.A.	27.56 ± 7.99	N.A.	58 RRMS, 14 PPMS	1.83 ± 1.79	22 dimethylfumarate, 19 interferon beta 1a, 12 rituximab, 10 fingolimod, 4 natalizumab, 5 untreated	Non-significant differences between MS patients with and without cognitive impairment
Serum	Total antioxidant status (TAS)	Vasić et al.	2023	Serbia	36819128	[126]	GOOD/HIGH	Spectrophotometry	175 (99/76)	254 (173/81)	38-48	28-45	175 RRMS	N.A.	111 treated with immunomodulators, 64 without therapy	Non-significant differences between RRMS patients and HC
Plasma	Total antioxidant status (TAS)	Bizoń et al.	2023	Poland	37627633	[103]	GOOD/HIGH	Colorimetric method	158 (93/65)	29 (20/9)	24-69	25-68	158 RRMS	1.5-3.5	20 glatiramer acetate, 43 IFNβ-1a, IFNβ_x0002_1b, or pegylated interferon beta),41 dimethyl fumarate, 29 teriflunomide, 29 fingolimod	Non-significant trend toward a decrease in RRMS patients compared to HC
Serum	Total antiradical activity	Koch et al.	2016	The Netherlands	16283096	[73]	GOOD/HIGH	Spectrophotometry	86 (58/28)	30 (19/11)	28-60	31-65	30 RRMS, 27 SPMS, 29 PPMS	0.0-9.0	15 interferon beta, 65 untreated	Non-significant differences between MS patients and HC
Serum	Total antiradical activity	Oliveira et al.	2012	Brazil	22883481	[109]	GOOD/HIGH	Chemiluminescence inhibition time induced by 2,2-azobis (2-amidinopropane	91 (65/26)	196 (151/45)	29-49	29-45.7	91 RRMS	N.A.	All interferon beta (IFN-β) 1a or 1b, 10 with corticosteroid	Decreased in RRMS patients compared to HC
Serum	Total oxidant status (TOS)	Visconti et al.	2005	Italy	16244396	[129]	GOOD/HIGH+G357:S357	Photometric system	12 (8/4)	12 (7/5)	28.2 + 7.9	28.3 + 8.8	Not defined	0-2.5	N.A.	No significant differences between MS patients and HC
Serum	Total oxidant status (TOS)	Alimonti et al.	2007	Italy	17267042	[130]	GOOD/HIGH	Spectrophotometry	60 (38/22)	124 (43/81)	24-66	20-84	Not defined	1.9 + 1.7	20 interferon beta (IFN-β, 6 glatiramer acetate, 10 miotoxantrone, 1 azathioprine, 18 untreated	Significantly increased in MS patients compared to HC
Serum	Total oxidant status (TOS)	Ristori et al.	2011	Italy	21300970	[132]	GOOD/HIGH+G358:S358	Photometric system	49 (29/20)	49 (26/23)	30.8 + 6.9	33.2 + 6.1	49 CIS, 49 MS	0-3.5	N.A.	Significant increase in CDMS > CIS > HC
Plasma	Total oxidant status (TOS)	Tasset et al.	2012	Spain	22330938	[118]	GOOD/HIGH	Specific kits from JaICA	24 (18/6)	15 (9/6)	29-58	26-58	24 RRMS	8 < 5; 16 5 or more	N.A.	Significantly increased in RRMS patients compared to HC
Serum	Total oxidant status (TOS)	Acar et al.	2012	Turkey	22450709	[87]	GOOD/HIGH	Colorimetric method	35 (24/11)	32 (22/10)	35.8 + 8.7	35.1 + 3.7	35 RRMS	3.05 + 1.39	32 with interferon beta, 3 with glatiramer	Significantly increased in RRMS patients compared to HC
Serum	Total oxidant status (TOS)	Kirbas et al.	2013	Turkey	23669169	[139]	GOOD/HIGH	Spectrophotometry	30 (20/10)	30 (20/10)	29.2 ± 5.5	28.9 ± 4.7	30 RRMS	0.5-1	Untreated	Significantly increased in RRMS patients compared to HC
Serum	Total oxidant status (TOS)	Aydin et al.	2014	Turkey	25351357	[140]	GOOD	Colorimetric method	35 (20/15)	35 (22/13)	20-55	21-60	35 RRMS	1.8 (1-5)	23 beta-interferons, 97 glatiramer acetate, 3 untreated)	No significant differences between MS patients and controls
Serum	Total oxidant status (TOS)	Yevgi & Demir	2021	Turkey	33508648	[142]	GOOD/HIGH	Spectrophotometry	25 (14/11)	40 (25/15)	33.18 ± 10.12	31.44 ± 7.15	25 RRMS	4.20 ± 0.25	Untreated during the 3 months before	Significantly increased in RRMS patients compared to HC
Serum	Total oxidant status (TOS)	Vasić et al.	2023	Serbia	36819128	[126]	GOOD/HIGH	Spectrophotometry	175 (99/76)	254 (173/81)	38-48	28-45	175 RRMS	N.A.	111 treated with immunomodulators, 64 without therapy	Significantly increased in RRMS patients compared to HC
Serum	Total oxidant status (TOS)	Bizoń et al.	2023	Poland	37627633	[103]	GOOD/HIGH	Colorimetric method	158 (93/65)	29 (20/9)	24-69	25-68	158 RRMS	1.5-3.5	20 glatiramer acetate, 43 IFNβ-1a, IFNβ_x0002_1b, or pegylated interferon beta),41 dimethyl fumarate, 29 teriflunomide, 29 fingolimod	Non-significant trend towards an increase in RRMS patients compared to HC
Serum	Oxidative stress index (OSI)	Acar et al.	2012	Turkey	22450709	[87]	GOOD/HIGH	Spectrophotometry + colorimetric method	35 (24/11)	32 (22/10)	35.8 + 8.7	35.1 + 3.7	35 RRMS	3.05 + 1.39	32 with interferon beta, 3 with glatiramer	Significantly increased in RRMS patients compared to HC
Serum	Oxidative stress index (OSI)	Kirbas et al.	2013	Turkey	23669169	[139]	GOOD/HIGH	Spectrophotometry	30 (20/10)	30 (20/10)	29.2 ± 5.5	28.9 ± 4.7	30 RRMS	0.5-1	Untreated	Significantly increased in RRMS patients compared to HC
Plasma	Oxidative stress index (OSI)	Obradovic et al.	2021	Serbia	33241537	[97]	GOOD/HIGH	Spectrophotometry	118 (70/48)	88 (42/36)	40.2 ± 9.4	38.9 ± 9.0	118 RRMS	3.0 (2.0–4.25)	Interferon beta-1a or 1b (33 patients), glatiramer acetate (5 pa_x0002_tients), dimethyl-fumarate (15 patients), fingolimod (4 patients), daclizumab (12 patients), and alemtuzumab (1 patient).	Significantly increased in RRMS patients compared to HC
Serum	Oxidative stress index (OSI)	Vasić et al.	2023	Serbia	36819128	[126]	GOOD/HIGH	Spectrophotometry	175 (99/76)	254 (173/81)	38-48	28-45	175 RRMS	N.A.	111 treated with immunomodulators, 64 without therapy	Significantly increased in RRMS patients compared to HC
Serum	Oxidative stress index (OSI)	Bizoń et al.	2023	Poland	37627633	[103]	GOOD/HIGH	Colorimetric method	158 (93/65)	29 (20/9)	24-69	25-68	158 RRMS	1.5-3.5	20 glatiramer acetate, 43 IFNβ-1a, IFNβ_x0002_1b, or pegylated interferon beta),41 dimethyl fumarate, 29 teriflunomide, 29 fingolimod	Non-significant trend towards an increase in RRMS patients compared to HC
	Antioxidant enzymes and proteins
Plasma	Total SH (thiol groups)	Calabrese et al.	1998	Italy	9825228	[33]	FAIR	Chemiluminiscence/Fluorescence	N.A.	N.A.	N.A.	N.A.	Not defined	N.A	N.A.	Decreased in MS patients
Plasma	Total SH (thiol groups)	Oliveira et al.	2012	Brazil	22883481	[109]	GOOD/HIGH	Spectrophotometry	91 (65/26)	196 (151/45)	29-49	29-45.7	91 RRMS	N.A.	All interferon beta (IFN-β) 1a or 1b, 10 with corticosteroid	Decreased in RRMS patients compared to HC
Plasma	Total SH (thiol groups)	Ljubisavljevic et al.	2013	Serbia	23500606	[49]	GOOD/HIGH	Spectrophotometry	107 (80/27)	20 (10/10)	17-58	23-45	57 RRMS, 50 CIS		Untreated 6 months before sample collection	Decreased in CIS and RRMS patients compared to HC, and in RRMS compared to CIS
Plasma	Total SH (thiol groups)	Pasquali et al.	2015	Italy	25300461	[122]	FAIR	Spectrophotometry	60 (40/20)	81 (49/32)	48.6 + 8.7	N.A.	30 RRMS, 30 SPMS	3.8 + 2.1	40 patients were treated with interferon beta 1a or 1b, glatiramer acetate, azatioprine or fingolimod	Decreased in RRMS and SPMS patients compared to HC
Plasma	Total SH (thiol groups)	Oliveira et al.	2014	Brazil	24484677	[106]	GOOD/HIGH	Spectrophotometry	110 (75/35)	175 (74/41)	N.A.	N.A. (age and sex matched)	98 RRMS, 12 SPMS	1-4.5	81 interferon beta 1a o 1b, glatiramer, 13 other inmmunosupressive drugs	Significant decrease in MS patients compared to HC
Serum	Total SH (thiol groups)	Ferreira et al.	2017	Brazil	28131195	[110]	GOOD/HIGH	Spectrophotometry	164 (122/42)	N.A.	N.A.	N.A. (age and sex matched)	Not defined	2.98 + 0.24	112 interferon beta (IFN-β, 24 glatiramer acetate, 1 natalizumab, 13 untreated	Non-significant differences between MS patients with high and low ferritin levels
Plasma	Total SH (thiol groups)	Morel et al.	2017	Poland	28521618	[92]	FAIR	Colorimetric method	50 (31/19)	N.A.	48.2 ± 15.2	N.A. (age and sex matched)	50 SPMS	5.5 ± 1.8	Untreated	Significant decrease in SPMS patients compared to HC. Negative correlation with EDSS
Serum	Total SH (thiol groups)	Polachini et al.	2016	Brazil	26690779	[75]	GOOD/HIGH	Spectrophotometry	29 (19/10)	29 (20/9)	40.0 ± 3.1	38.5 ± 3.1	29 RRMS	N.A	8 interferon beta, 16 glatiramer acetate, 5 untreated	Significant decrease in RRMS patients compared to HC
Plasma	Total SH (thiol groups)	Mezzaroba et al.	2020	Brazil, Australia, Thailand	31970657	[112]	GOOD/HIGH	Spectrophotometry	174 (121/53)	182 (128/54)	41.9 + 13.2	39.5 + 9.8	144 RRMS, 20 SPMS, 5 PPMS, 5 CIS	N.A.	104 interferon beta (IFN-β, 45 glatiramer acetate, 10 natalizumab,1 fingolimod, 13 untreated	Significant decrease in MS patients compared to HC.
Plasma	Total SH (thiol groups)	Ozben et al.	2021	Turkey	33891773	[143]	GOOD/HIGH	Spectrophotometry	29 (16/13)	30 (20/10)	22-52	23-43	29 RRMS	1-3.5	N.A.	Significant decrease in RRMS patients compared to HC.
Serum	Total SH (thiol groups)	Arslan et al.	2021	Turkey	34526962	[144]	GOOD/HIGH	Spectrophotometry	52 (35/17)	18 (13/5)	40.7 + 11.1	34.8 + 7.5	31 RRMS, 15 SPMS, 6 PPMS	2-6.6	5 interferon beta (IFN-β, 5 glatiramer acetate, 4 fingolimod, 2 natalizumab, 3 ocrelizumab, 3 azathioprine, 30 untreated	Non-significant differences between MS patients and HC. Significantly lower in patients in relapsing compared to remitting phases
Plasma	Native SH (thiol groups)	Ozben et al.	2021	Turkey	33891773	[143]	GOOD/HIGH	Spectrophotometry	29 (16/13)	30 (20/10)	22-52	23-43	29 RRMS	1-3.5	N.A.	Significant decrease in RRMS patients compared to HC.
Serum	Native SH (thiol groups)	Arslan et al.	2021	Turkey	34526962	[144]	GOOD/HIGH	Spectrophotometry	52 (35/17)	18 (13/5)	40.7 + 11.1	34.8 + 7.5	31 RRMS, 15 SPMS, 6 PPMS	2-6.6	5 interferon beta (IFN-β, 5 glatiramer acetate, 4 fingolimod, 2 natalizumab, 3 ocrelizumab, 3 azathioprine, 30 untreated	Non-significant differences between MS patients and HC. Significantly lower in patients in relapsing compared to remitting phases
Plasma	Total/native SH	Ozben et al.	2021	Turkey	33891773	[143]	GOOD/HIGH	Spectrophotometry	29 (16/13)	30 (20/10)	22-52	23-43	29 RRMS	1-3.5	N.A.	Significant decrease in RRMS patients compared to HC.
Plasma	SOD activity	Tasset et al.	2012	Spain	22330938	[118]	GOOD/HIGH	Colorimetric assay	24 (18/6)	15 (9/6)	29-58	26-58	24 RRMS	8 < 5; 16 5 or more	N.A.	Significantly increased in RRMS patients compared to HC
Serum	SOD activity	Acar et al.	2012	Turkey	22450709	[87]	GOOD/HIGH	Spectrophotometry	35 (24/11)	32 (22/10)	35.8 + 8.7	35.1 + 3.7	35 RRMS	3.05 + 1.39	32 interferon beta, 3 glatiramer	Significantly increased in RRMS patients compared to HC
Serum	SOD activity	Adamczyk-Sowa et al.	2014	Poland	25179086	[90]	GOOD/HIGH	Nitrite method for SOD assay	21 (15/6)	20 (13/7)	39.86 + 10.28	34.10 + 11.6	Not defined	1.85 + 0.95	Untreated	Non-significant trend toward an increase in MS patients
Serum	SOD activity (whole blood)	Polachini et al.	2016	Brazil	26690779	[75]	GOOD/HIGH	Spectrophotometry	29 (19/10)	29 (20/9)	40.0 ± 3.1	38.5 ± 3.1	29 RRMS	N.A	8 interferon beta, 16 glatiramer acetate, 5 untreated	Significant decrease in RRMS patients compared to HC
Serum	SOD activity in IgG	Smirnova et al.	2020	Russia	32089782	[145]	FAIR	Spectrophotometry	45 (N.A.)	20 (N.A.)	21-65	33-50	25 RRMS, 20 SPMS	3.2 + 1.5	N.A.	Significant increase in RRMS patients compared to SPMS and HC, and in SPMS compared to HC
Plasma	SOD activity	Obradovic et al.	2021	Serbia	33241537	[97]	GOOD/HIGH	Spectrophotometry	118 (70/48)	88 (42/36)	40.2 ± 9.4	38.9 ± 9.0	118 RRMS	3.0 (2.0–4.25)	Interferon beta-1a or 1b (33 patients), glatiramer acetate (5 pa_x0002_tients), dimethyl-fumarate (15 patients), fingolimod (4 patients), daclizumab (12 patients), and alemtuzumab (1 patient).	Significantly increased in RRPMS patients compared to HC
Serum	SOD activity	Naseri et al.	2022	Iran	34922253	[100]	FAIR	Colorimetric method	72 (50/22)	n.a.	27.56 ± 7.99	N.A.	58 RRMS, 14 PPMS	1.83 ± 1.79	22 dimethylfumarate, 19 interferon beta 1a, 12 rituximab, 10 fingolimod, 4 natalizumab, 5 untreated	Non-significant differences between MS patients with and without cognitive impairment
Serum	SOD activity	Essenburg et al.	2023	United States of America	37151181	[146]	GOOD/HIGH	Kinetic enzyme assays	64 (46/18)	27 (17/10)	45.7 ± 12.5	44.6 ± 11.0	64 RRMS	2.0 ± 1.75	24 interferon beta (IFN-β), 13 glatiramer acetate, 14 natalizumab, 1 N.A., 12 untreated	Non-significant differences between MS patients and HC. Lack of correlation with EDSS and serum neurofilament levels, and no changes after 5 years of follow-up in RRMS patients
Serum	SOD activity	Bizoń et al.	2023	Poland	37627633	[103]	GOOD/HIGH	Colorimetric method	158 (93/65)	29 (20/9)	24-69	25-68	158 RRMS	1.5-3.5	20 glatiramer acetate, 43 IFNβ-1a, IFNβ_x0002_1b, or pegylated interferon beta),41 dimethyl fumarate, 29 teriflunomide, 29 fingolimod	Non-significant differences between RRMS and HC
Plasma	Total glutathione	Tasset et al.	2012	Spain	22330938	[118]	GOOD/HIGH	Bioxytech GSH-420 and GSH-400 kits	24 (18/6)	15 (9/6)	29-58	26-58	24 RRMS	8 < 5; 16 5 or more	N.A.	Significantly increased in RRMS patients compared to HC
Serum	Total glutathione	Gironi et al.	2014	Italy	24741637	[89]	GOOD/HIGH	HPLC with fluorometric detection	87 (52/35)	77 (42/35)	20-66	29-69	13 “benign MS”, 32 RRMS, 22 SPMS, 20 PPMS	0-8	20 beta-interferons, 7 glatiramer acetate, 7 other treatments (4 on natalizumab, 2 azathioprine, 1 naltrexone)	Non-significant differences between MS patients and HC
Plasma	Reduced glutathione (GSH)	Syburra & Passi	1999	Italy	10609336	[69]	FAIR	High performance liquid chromatography	28 (n.a.)	28 (N.A.)	30 (N.A.)	N.A.	N.A.	Not defined	N.A.	N.A.
Serum	Reduced glutathione (GSH)	Naseri et al.	2022	Iran	34922253	[100]	FAIR	Colorimetric method	72 (50/22)	N.A.	27.56 ± 7.99	N.A.	58 RRMS, 14 PPMS	1.83 ± 1.79	22 dimethylfumarate, 19 interferon beta 1a, 12 rituximab, 10 fingolimod, 4 natalizumab, 5 untreated	Non-significant differences between MS patients with and without cognitive impairment
Serum	Reduced glutathione (GSH)	Gironi et al.	2014	Italy	24741637	[89]	GOOD/HIGH	HPLC with fluorometric detection	87 (52/35)	77 (42/35)	20-66	29-69	13 “benign MS”, 32 RRMS, 22 SPMS, 20 PPMS	0-8	20 beta-interferons, 7 glatiramer acetate, 7 other treatments (4 on natalizumab, 2 azathioprine, 1 naltrexone)	Non-significant differences between MS patients and HC
Plasma	Reduced glutathione (GSH)	Tasset et al.	2012	Spain	22330938	[118]	GOOD/HIGH	Bioxytech GSH-420 and GSH-400 kits	24 (18/6)	15 (9/6)	29-58	26-58	24 RRMS	8 < 5; 16 5 or more	N.A.	Significantly decreased in RRMS patients compared to HC
Serum	Reduced glutathione (GSH)	Gironi et al.	2014	Italy	24741637	[89]	GOOD/HIGH	HPLC with fluorometric detection	87 (52/35)	77 (42/35)	20-66	29-69	13 “benign MS”, 32 RRMS, 22 SPMS, 20 PPMS	0-8	20 beta-interferons, 7 glatiramer acetate, 7 other treatments (4 on natalizumab, 2 azathioprine, 1 naltrexone)	Non-significant differences between MS patients and HC
Plasma	Oxidized glutathione (GSSG)	Syburra & Passi	1999	Italy	10609336	[69]	FAIR	High performance liquid chromatography	28 (N.A.)	30 (N.A.)	N.A.	N.A.	Not defined	N.A.	N.A.	Non-significant differences between MS patients and HC
Plasma	Reduced glutathione (GSSG)	Tasset et al.	2012	Spain	22330938	[118]	GOOD/HIGH	Bioxytech GSH-420 and GSH-400 kits	24 (18/6)	15 (9/6)	29-58	26-58	24 RRMS	8 < 5; 16 5 or more	N.A.	Significantly increased in RRMS patients compared to HC
Plasma	GPx activity	Syburra & Passi	1999	Italy	10609336	[69]	FAIR	High performance liquid chromatography	28 (N.A.)	30 (N.A.)	N.A.	N.A.	Not defined	N.A.	N.A.	Non-significant differences between MS patients and HC
Serum	GPx activity	Sakai et al.	2000	Japan	10707474	[135]	FAIR	Monoclonal antibody-based enzyme immunoassay	35 (N.A.)	N.A	N.A.	N.A.	Not defined	N.A.	N.A.	Decreased in the active phase of MS compared with the inactive phase and HC
Serum	GPx activity	Ortiz et al.	2009	Mexico	19242067	[101]	FAIR	Enzymatic determination	22 (15/76)	N.A. (age and sex-matched	32	N.A.	22 RRMS	N.A.	N.A.	Significantly increased in RRMS patients compared to HC
Plasma	GPx activity	Tasset et al.	2012	Spain	22330938	[118]	GOOD/HIGH	Enzymatic determination	24 (18/6)	15 (9/6)	29-58	26-58	24 RRMS	8 < 5; 16 5 or more	N.A.	Significantly decreased in RRMS patients compared to HC
Serum	GPx activity (GPx1 and GPx2)	Naseri et al.	2022	Iran	34922253	[100]	FAIR	Colorimetric method	72 (50/22)	N.A:	27.56 ± 7.99	N.A.	58 RRMS, 14 PPMS	1.83 ± 1.79	22 dimethylfumarate, 19 interferon beta 1a, 12 rituximab, 10 fingolimod, 4 natalizumab, 5 untreated	Non-significant differences between MS patients with and without cognitive impairment
Serum	GPx activity	Essenburg et al.	2023	United States of America	37151181	[146]	GOOD/HIGH	Kinetic enzyme assays	64 (46/18)	27 (17/10)	45.7 ± 12.5	44.6 ± 11.0	64 RRMS	2.0 ± 1.75	24 interferon beta (IFN-β), 13 glatiramer acetate, 14 natalizumab, 1 N.A., 12 untreated	Non-significant differences between MS patients and HC. Lack of correlation with EDSS and serum neurofilament levels, and no changes after 5 years of follow-up in RRMS patients
Serum	GPx activity	Bizoń et al.	2023	Poland	37627633	[103]	GOOD/HIGH	Colorimetric method	158 (93/65)	29 (20/9)	24-69	25-68	158 RRMS	1.5-3.5	20 glatiramer acetate, 43 IFNβ-1a, IFNβ_x0002_1b, or pegylated interferon beta),41 dimethyl fumarate, 29 teriflunomide, 29 fingolimod	Significantly decreased in RRMS patients compared to HC
Plasma	GSSG-R activity	Tasset et al.	2012	Spain	22330938	[118]	GOOD/HIGH	Bioxytech GSH-420 and GSH-400 kits	24 (18/6)	15 (9/6)	29-58	26-58	24 RRMS	8 < 5; 16 5 or more	N.A.	Significantly decreased in RRMS patients compared to HC
Serum	GSSG-R activity	Essenburg et al.	2023	United States of America	37151181	[146]	GOOD/HIGH	Kinetic enzyme assays	64 (46/18)	27 (17/10)	45.7 ± 12.5	44.6 ± 11.0	64 RRMS	2.0 ± 1.75	24 interferon beta (IFN-β), 13 glatiramer acetate, 14 natalizumab, 1 N.A., 12 untreated	Significantly decreased in RRMS patients compared to HC at baseline. Lack of correlation with EDSS and serum neurofilament levels, and no changes after 5 years of follow-up in RRMS patients
Plasma	Glutathione-S- transferase (GST) activity	Tasset et al.	2012	Spain	22330938	[118]	GOOD/HIGH	Spectrophotometry	24 (18/6)	15 (9/6)	29-58	26-58	24 RRMS	8 < 5; 16 5 or more	N.A.	Significantly decreased in RRMS patients compared to HC
Serum	Glutathione-S- transferase (GST) activity	Essenburg et al.	2023	United States of America	37151181	[146]	GOOD/HIGH	Kinetic enzyme assays	64 (46/18)	27 (17/10)	45.7 ± 12.5	44.6 ± 11.0	64 RRMS	2.0 ± 1.75	24 interferon beta (IFN-β), 13 glatiramer acetate, 14 natalizumab, 1 N.A., 12 untreated	Non-significant differences between MS patients and HC. Lack of correlation with EDSS and serum neurofilament levels, and no changes after 5 years of follow-up in RRMS patients
Plasma	Catalase activity	Syburra & Passi	1999	Italy	10609336	[69]	FAIR	Spectrophotometry	28 (N.A.)	30 (N.A.)	N.A.	N.A.	Not defined	N.A.	N.A.	Non-significant differences between MS patients and HC
Whole blood	Catalase activity (whole blood)	Polachini et al.	2016	Brazil	26690779	[75]	GOOD/HIGH	Spectrophotometry	29 (19/10)	29 (20/9)	40.0 ± 3.1	38.5 ± 3.1	29 RRMS	N.A	8 interferon beta, 16 glatiramer acetate, 5 untreated	Significantly increased in RRMS patients compared to HC
Plasma	Catalase activity	Obradovic et al.	2021	Serbia	33241537	[97]	GOOD/HIGH	Spectrophotometry	118 (70/48)	88 (42/36)	40.2 ± 9.4	38.9 ± 9.0	118 RRMS	3.0 (2.0–4.25)	Interferon beta-1a or 1b (33 patients), glatiramer acetate (5 pa_x0002_tients), dimethyl-fumarate (15 patients), fingolimod (4 patients), daclizumab (12 patients), and alemtuzumab (1 patient).	Significantly increased in RRPMS patients compared to HC
Serum	Catalase activity	Naseri et al.	2022	Iran	34922253	[100]	FAIR	Colorimetric method	72 (50/22)	n.a.	27.56 ± 7.99	N.A.	58 RRMS, 14 PPMS	1.83 ± 1.79	22 dimethylfumarate, 19 interferon beta 1a, 12 rituximab, 10 fingolimod, 4 natalizumab, 5 untreated	Non-significant differences between MS patients with and without cognitive impairment
Serum	Catalase activity	Bizoń et al.	2023	Poland	37627633	[103]	GOOD/HIGH	Colorimetric method	158 (93/65)	29 (20/9)	24-69	25-68	158 RRMS	1.5-3.5	20 glatiramer acetate, 43 IFNβ-1a, IFNβ_x0002_1b, or pegylated interferon beta),41 dimethyl fumarate, 29 teriflunomide, 29 fingolimod	Significantly increased in RRMS patients compared to HC
Serum	NADPH oxidase 1	Doğan et al.	2019	Turkey	31345363	[133]	GOOD/HIGH	ELISA	53 (42/11)	45 (35/10)	37 + 10	35 + 10	53 RRMS	2.52 + 1.47	20 interferon-1alpha, 11 interferon-1 beta, 8 glatiramer, 5 fingolimod, 4 teriflunamide, 3 dimethylfumarate, 1 mitoxantrone, 1 natalizumab	Non-significant differences between RRMS and HC
Serum	NADPH oxidase 4	Doğan et al.	2019	Turkey	31345363	[133]	GOOD/HIGH	ELISA	53 (42/11)	45 (35/10)	37 + 10	35 + 10	53 RRMS	2.52 + 1.47	20 interferon-1alpha, 11 interferon-1 beta, 8 glatiramer, 5 fingolimod, 4 teriflunamide, 3 dimethylfumarate, 1 mitoxantrone, 1 natalizumab	Significant decrease in RRMS compared to HC
Serum	NADPH oxidase 5	Doğan et al.	2019	Turkey	31345363	[133]	GOOD/HIGH	ELISA	53 (42/11)	45 (35/10)	37 + 10	35 + 10	53 RRMS	2.52 + 1.47	20 interferon-1alpha, 11 interferon-1 beta, 8 glatiramer, 5 fingolimod, 4 teriflunamide, 3 dimethylfumarate, 1 mitoxantrone, 1 natalizumab	Significant increase in RRMS compared to HC
Serum	NADPH oxidase	Chitsaz et al.	2019	Iran	32117550	[147]	FAIR	ELISA	100 (70/30)	65 (40/25)	34.70 ± 10.0	34.83 ± 10.07	50 RRMS, 50 MS	N.A.	N.A.	Significant decrease in RRMS, untreated MS, and NMO compared to HC
Plasma	Paraoxonase enzyme activity	Ferretti et al.	2005	Italy	16320727	[105]	GOOD/HIGH	Enzymatic determination measuring p-nitrophenol production	24 (14/10)	89 (50/39)	31.59 + 2.9	38.29 + 3.6	Not defined	2.4 + 0.5	Untreated 2 months before sample extraction	Significant decrease in MS patients compared to HC
Serum	Paraoxonase 1 (PON1) activity	Kirbas et al.	2013	Turkey	23669169	[139]	GOOD/HIGH	Spectrophotometry	30 (20/10)	30 (20/10)	29.2 ± 5.5	28.9 ± 4.7	30 RRMS	0.5-1	Untreated	Non-significant trends toward decreased activity in RRMS patients
Serum	Paraoxonase 1 (PON1) activity	Castellazzi et al.	2016	Italy	27312742	[58]	GOOD/HIGH	UV–vis spectrophotometric assays	104 (60/44)	72 (32/40)	38 ± 10	59 ± 11	104 RRMS	2.0 ± 1.4	Untreated	Non-significant differences between RRMS patients and HC
Plasma	Paraoxonase 1 (PON1) activity	Jamroz- Wiśniewska et al.	2017	Poland	27671515	[148]	FAIR	pHmetric method	61 (48/23)	44 (24/20)	38.9 ± 8.6	38 ± 12	25 RRMS, 36 SPMS	4.2 ± 1.5	N.A.	Significantly increased in SPMS compared to RRMS and HC
Serum	Paraoxonase 1 (PON1) activity	Jamroz-Wiśniewska et al.	2020	Poland	32256946	[127]	GOOD/HIGH	Spectrophotometry	70 (47/23)	48 (32/16)	39 ± 9	38 ± 11	30 RRMS, 40 SPMS	3.9 ± 1	Untreated	Non-significant differences between RRMS, SPMS patients, and HC
Serum	Paraoxonase 1 (PON1) activity	Essenburg et al.	2023	United States of America	37151181	[146]	GOOD/HIGH	Kinetic enzyme assays	64 (46/18)	27 (17/10)	45.7 ± 12.5	44.6 ± 11.0	64 RRMS	2.0 ± 1.75	24 interferon beta (IFN-β), 13 glatiramer acetate, 14 natalizumab, 1 N.A., 12 untreated	Non-significant differences between MS patients and HC. Lack of correlation with EDSS and serum neurofilament levels, and no changes after 5 years of follow-up in RRMS patients
Serum	Aryl esterase activity	Kirbas et al.	2013	Turkey	23669169	[139]	GOOD/HIGH	Spectrophotometry	30 (20/10)	30 (20/10)	29.2 ± 5.5	28.9 ± 4.7	30 RRMS	0.5-1	Untreated	Non-significant trends towards decreased activity in RRMS patients compared to HC
Serum	Aryl esterase activity	Castellazzi et al.	2016	Italy	27312742	[58]	GOOD/HIGH	UV–vis spectrophotometric assays	104 (60/44)	72 (32/40)	38 ± 10	59 ± 11	104 RRMS	2.0 ± 1.4	Untreated	Significantly decreased activity in RRMS compared to HC
Serum	Aryl esterase activity	Jamroz-Wiśniewska et al.	2020	Poland	32256946	[127]	GOOD/HIGH	Spectrophotometry	70 (47/23)	48 (32/16)	39 ± 9	38 ± 11	30 RRMS, 40 SPMS	3.9 ± 1	Untreated	Non-significant differences between RRMS, SPMS patients, and HC
Serum	Aryl esterase activity	Essenburg et al.	2023	United States of America	37151181	[146]	GOOD/HIGH	Kinetic enzyme assays	64 (46/18)	27 (17/10)	45.7 ± 12.5	44.6 ± 11.0	64 RRMS	2.0 ± 1.75	24 interferon beta (IFN-β), 13 glatiramer acetate, 14 natalizumab, 1 N.A., 12 untreated	Non-significant differences between MS patients and HC. Lack of correlation with EDSS and serum neurofilament levels, and no changes after 5 years of follow-up in RRMS patients
Whole blood	Delta-aminolaevulinic dehydratase activity (whole blood)	Polachini et al.	2016	Brazil	26690779	[75]	GOOD/HIGH	Spectrophotometry	29 (19/10)	29 (20/9)	40.0 ± 3.1	38.5 ± 3.1	29 RRMS	N.A	8 interferon beta, 16 glatiramer acetate, 5 untreated	Significantly increased in RRMS patients compared to HC
Serum	Matrix metalloproteinase-3	Kanesaka et al.	2006	Japan	16421119	[149]	FAIR	Enzyme immunoassay	47 (40/7)	N.A.	37 ± 12	N.A.	47 RRMS	N.A.	N.A.	Serum MMP-3 levels within 1 month of relapse were significantly higher than during the remission phase and returned to basal levels in one month
Plasma	Myeloperoxidase	Mossberg et al.	2003	Turkey	19589606	[76]	FAIR	Spectrophotometry	60 (49/11)	60 (14/46)	33-79	32-84	38 RRMS, 32 SPMS	N.A.	Untreated	Similar in MS (active and inactive phase) and HC
Plasma	HO-1 (Hsp32)	Pennisi et al.	2011	Italy	21824468	[40]	GOOD/HIGH	Western blot analysis with appropriate specific antibodies	26 (16/10)	20 (12/8)	20-60	30-60	Not defined	N.A.	Untreated 2 months before sample extraction	Significantly increased in MS patients compared to controls
Plasma	Hsp60	Pennisi et al.	2011	Italy	21824468	[40]	GOOD/HIGH	Western blot analysis with appropriate specific antibodies	26 (16/10)	20 (12/8)	20-60	30-60	Not defined	N.A.	Untreated 2 months before sample extraction	Significantly increased in MS patients compared to controls
Plasma	Sirtuin-1	Pennisi et al.	2011	Italy	21824468	[40]	GOOD/HIGH	Western blot analysis with appropriate specific antibodies	26 (16/10)	20 (12/8)	20-60	30-60	Not defined	N.A.	Untreated 2 months before sample extraction	Significantly increased in MS patients compared to controls
Serum	Thioredoxin	Sadowska-Bartosz et al.	2013	Poland	24290230	[121]	FAIR	ELISA	14 (10/4)	12 (8/4)	45.8 + 7.1	38.3 + 17.4	13 RRMS	3.8	Untreated	Decreased in RRMS patients compared to HC
Serum	Thioredoxin-1	Mahmoudian et al.	2017	Iran	28844667	[150]	FAIR	ELISA	15 (14/1)	15 (11/4)	17-59	19-59	Not defined	N.A.	Untreated	Significant decrease in untreated MS patients compared to HC
Plasma	Coenzyme Q10	Syburra & Passi	1999	Italy	10609336	[69]	FAIR	Spectrophotometry	28 (N.A.)	30 (N.A.)	N.A.	N.A.	Not defined	N.A.	N.A.	Decreased in MS patients compared to HC
Serum	Coenzyme Q10	De Bustos et al.	2000	Spain	10705945	[151]	GOOD/HIGH	High performance liquid chromatography with electrochemical detection	31 (18/13)	19 (10/9)	33.0 + 12.4	36.8 + 11.7	Not defined	N.A.	N.A.	Similar serum CoQ10 levels in MS patients and HC. Lack of correlation with age, age at onset, and duration of MS.
Serum	Coenzyme Q10	Gironi et al.	2014	Italy	24741637	[89]	GOOD/HIGH	Isocratic HPLC and UV detection	87 (52/35)	77 (42/35)	20-66	29-69	13 “benign MS”, 32 RRMS, 22 SPMS, 20 PPMS	0-8	20 beta-interferons, 7 glatiramer acetate, 7 other treatments (4 on natalizumab, 2 azathioprine, 1 naltrexone)	Significant decrease in the whole series of MS patients (and in RRMS, SPMS, and PPMS) compared to HC, and Non-significant differences between MS patients and HC.
Serum	Coenzyme Q10	Kuračka et al.	2014	Slovakia	24891952	[64]	GOOD/HIGH	Isocratic High Performance Liquid Chromatography (HPLC) with UV detection	42 (32/10)	34 (26/8)	36.49 ± 11.97	36.06 ± 11.92	Not defined	N.A.	N.A.	45.2% of MS patients showed CoQ10 levels under reference values
	Other markers
Plasma	Alpha-tocopherol	Jiménez-Jiménez et al.	1998	Spain	9672390	[59]	GOOD/HIGH	High Performance Liquid Chromatography witn electrochemical detection	36 (24/12)	32 (21/11)	31.9 ± 10.2	31.6 ± 8.9	Not defined	N.A.	Untreated	Significant decrease of serum alpha-tocopherol levels and alpha-tocopherol/cholesterol ratio in MS patients compared to HC. Lack of correlation with age, age at onset, and duration of MS.
Plasma	Alpha-tocopherol	Syburra & Passi	1999	Italy	10609336	[69]	FAIR	Gas chromatography/mass spectrometry	28 (N.A.)	30 (N.A.)	N.A.	N.A.	Not defined	N.A.	N.A.	Decreased in MS patients compared to HC
Serum	Alpha-tocopherol	Naziroglu et al.	2014	Turkey	24075078	[72]	FAIR	Spectrophotometry	9 (4/5)	9 (4/5)	N.A.	N.A. (age matched)	Not defined	N.A	N.A.	Decreased in MS patients compared to HC
Serum	Alpha-tocopherol	Kuračka et al.	2014	Slovakia	24891952	[64]	GOOD/HIGH	Isocratic High Performance Liquid Chromatography (HPLC) with UV detection	42 (32/10)	34 (26/8)	36.49 ± 11.97	36.06 ± 11.92	Not defined	N.A.	N.A.	All patients were in reference values
Serum	Alpha-tocopherol	Polachini et al.	2016	Brazil	26690779	[75]	GOOD/HIGH	Fluorometric method	29 (19/10)	29 (20/9)	40.0 ± 3.1	38.5 ± 3.1	29 RRMS	N.A	8 interferon beta, 16 glatiramer acetate, 5 untreated	Significant decrease in RRMS patients compared to HC
Serum	Gamma-tocopherol	Kuračka et al.	2014	Slovakia	24891952	[64]	GOOD/HIGH	Isocratic High Performance Liquid Chromatography (HPLC) with UV detection	42 (32/10)	34 (26/8)	36.49 ± 11.97	36.06 ± 11.92	Not defined	N.A.	N.A.	71.4% of MS patients showed gamma-tocopherol levels under reference values
Serum	Alpha-carotene	De Bustos et al.	2000	Spain	10779861	[152]	GOOD/HIGH	Isocratic HPLC	37 (24/13)	36 (24/12)	32.1 + 10.5	34.6 + 10.2	Not defined	N.A.	Untreated	Similar in MS patients and HC. Lack of correlation with age, age at onset, and duration of MS.
Serum	Beta-carotene	De Bustos et al.	2000	Spain	10779861	[152]	GOOD/HIGH	Isocratic HPLC	37 (24/13)	36 (24/12)	32.1 + 10.5	34.6 + 10.2	Not defined	N.A.	Untreated	Similar in MS patients and HC. Lack of correlation with age, age at onset, and duration of MS.
Serum	Beta-carotene	Kuračka et al.	2014	Slovakia	24891952	[64]	GOOD/HIGH	Isocratic High Performance Liquid Chromatography (HPLC) with UV detection	42 (32/10)	34 (26/8)	36.49 ± 11.97	36.06 ± 11.92	Not defined	N.A.	N.A.	28.6% of MS patients showed beta-carotene levels under reference values
Serum	Beta-carotene	Naziroglu et al.	2014	Turkey	24075078	[72]	FAIR	Spectrophotometry	9 (4/5)	9 (4/5)	N.A.	N.A. (age matched)	Not defined	N.A	N.A.	Non-significant differences between MS patients and HC
Serum	Retinol	De Bustos et al.	2000	Spain	10779861	[152]	GOOD/HIGH	Isocratic HPLC	37 (24/13)	36 (24/12)	32.1 + 10.5	34.6 + 10.2	Not defined	N.A.	Untreated	Similar in MS patients and HC. Lack of correlation with age, age at onset, and duration of MS.
Serum	Retinol	Naziroglu et al.	2014	Turkey	24075078	[72]	FAIR	Spectrophotometry	9 (4/5)	9 (4/5)	N.A.	N.A. (age matched)	Not defined	N.A	N.A.	Decreased in MS patients compared to HC
Serum	Ascorbic acid	Tavazzi et al.	2011	Italy	22096628	[86]	gOOD/HIGH	Metabolomic analysis with High Performance Liquid Chromatography	170 (115/55)	163 (106/57)	45.27 + 6.80	43.45 + 3.21	113 RRMS, 43 SPMS, 14 PPMS	3.26 + 2.29	N.A.	Decreased in MS patients compared to HC
Serum	Ascorbic acid	Naziroglu et al.	2014	Turkey	24075078	[72]	FAIR	Spectrophotometry	9 (4/5)	9 (4/5)	N.A.	N.A. (age matched)	Not defined	N.A	N.A.	Non-significant differences between MS patients and HC
Serum	Ascorbic acid	Pomary et al.	2022	Spain	36720471	[51]	GOOD/HIGH	High Resolution 1H-Nuclear Magnetic Resonance	40 (24/16)	13 (10/3)	47.5 + 9,6	33.4 + 10.3	22 SPMS, 28 PPMS	5.2 + 1.5	4 SPMS patients were treated with interferon beta-1b (1) and natalizumab (3). The oher were untreated	Non-significant differences between MS patients and HC
Serum	Ascorbic acid	Polachini et al.	2016	Brazil	26690779	[75]	GOOD/HIGH	Spectrophotometry	29 (19/10)	29 (20/9)	40.0 ± 3.1	38.5 ± 3.1	29 RRMS	N.A	8 interferon beta, 16 glatiramer acetate, 5 untreated	Significant decrease in RRMS patients compared to HC
Plasma	NO metabolites (nitrates)	De Bustos et al.	1999	Spain	9885328	[61]	GOOD/HIGH	Colorimetric method	11 (6/5)	25 (15/10)	36.0 ± 11.3	35.4 ± 10.7	Not defined	N.A.	Untreated	Non-significant trend towards lower plasma nitrate levels in MS patients (p=0.052) compared to HC. Lack of correlation with age, age at onset, and duration of MS.
Serum	NO metabolites (nitrates and nitrites)	Ortiz et al.	2009	Mexico	19242067	[101]	FAIR	Spectrophotometry	22 (15/76)	N.A. (age and sex-matched	32	N.A.	22 RRMS	N.A.	N.A.	Increased in MS patients compared to HC
Serum	NO metabolites (nitrates plus nitrites)	Tavazzi et al.	2011	Italy	22096628	[86]	GOOD/HIGH	Metabolomic analysis with High Performance Liquid Chromatography	170 (115/55)	163 (106/57)	45.27 + 6.80	43.45 + 3.21	113 RRMS, 43 SPMS, 14 PPMS	3.26 + 2.29	N.A.	Increased in MS patients compared to HC
Serum	NO metabolites (nitrates plus nitrites)	Acar et al.	2012	Turkey	22450709	[87]	GOOD/HIGH	Colorimetric method	35 (24/11)	32 (22/10)	35.8 + 8.7	35.1 + 3.7	35 RRMS	3.05 + 1.39	32 with interferon beta, 3 with glatiramer	Decreased in RRMS patients compared to HC
Plasma	NO metabolites (nitrates plus nitrites)	Oliveira et al.	2012	Brazil	22883481	[109]	GOOD/HIGH	Colorimetric method	91 (65/26)	196 (151/45)	29-49	29-45.7	91 RRMS	N.A.	All interferon beta (IFN-β) 1a or 1b, 10 with corticosteroid	Decreased in RRMS patients compared to HC
Serum	NO metabolites (nitrates plus nitrites)	Seven et al.	2013	Turkey	23553138	[36]	FAIR	Fluorometric method	20 (13/7)	15 (9/6)	31.0 + 9.6	28.33 ± 5.31	20 RRMS	1.70 + 0.84	Untreated 3 months before sample collection	Significant decrease in RRMS patients compared to HC
Serum	NO metabolites (nitrates plus nitrites)	Kallaur et al.	2016	Brazil, Thailand, and Australia	26399644	[107]	GOOD/HIGH	Colorimetric method	150 (111/39)	249 (177/72)	41.8 + 13.8	36.7 + 10.9	Not defined	N.A.	N.A.	Significant decrease in MS patients compared to HC
Plasma	NO metabolites (nitrates plus nitrites)	Kallaur et al.	2017	Brazil, Thailand, and Australia	26732588	[108]	GOOD/HIGH	Colorimetric method	212 (150/62)	249 (177/72)	42.7 + 13.8	36.8 + 11.0	Not defined	3.16 + 2.29	148 interferon beta (IFN-β, 25 glatiramer acetate	Significant decrease in MS patients compared to HC, which was more marked in those with EDSS ≥ 3
Serum	NO metabolites (nitrates plus nitrites)	Ferreira et al.	2017	Brazil	28131195	[110]	GOOD/HIGH	Colorimetric method	164 (122/42)	N.A.	N.A.	N.A. (age and sex matched)	Not defined	2.98 + 0.24	112 interferon beta (IFN-β, 24 glatiramer acetate, 1 natalizumab, 13 untreated	Significant decrease in MS patients with high compared with those with low ferritin levels
Serum	NO metabolites (nitrates plus nitrites)	Oliveira et al.	2017	Brazil	28991684	[111]	GOOD/HIGH	Colorimetric method	137 (91/46)	218 (152/66)	42.68 ± 13.43	35.67 ± 10.45	97 RRMS, 36 SPMS, 4 PPMS	3.28 ± 2.35	76 interferon beta (IFN-β, 30 glatiramer acetate, 13 fingolimod, 7 natalizumab, 11 untreated	Significant decrease in MS patients compared to HC. Non-significant differences between MS patients with low and normal-high vitamin D levels
Plasma	NO metabolites (nitrates plus nitrites)	Flauzino et al.	2019	Brazil, Australia, Thailand	31302813	[115]	GOOD/HIGH	Colorimetric method	122 (81/38)	N.A.	42.9 + 12.0	N.A.	103 RRMS, 16 SPMS, 3 PPMS	2.82 + 1.36	76 interferon beta (IFN-β), 30 glatiramer acetate, 7 natalizumab, 2 fingolimod, 7untreated	Non-significant differences between MS patients according to EDSS
Plasma	NO metabolites (nitrates plus nitrites)	Mezzaroba et al.	2020	Brazil, Australia, Thailand	31970657	[112]	GOOD/HIGH	Colorimetric method	174 (121/53)	182 (128/54)	41.9 + 13.2	39.5 + 9.8	144 RRMS, 20 SPMS, 5 PPMS, 5 CIS	N.A.	104 interferon beta (IFN-β, 45 glatiramer acetate, 10 natalizumab,1 fingolimod, 13 untreated	Significant increase in MS patients compared to HC.
Serum and Plasma	NO metabolites (nitrates plus nitrites)	Borisovs et al.	2021	Latvia	34417942	[99]	FAIR	Chemiluminiscency method	25 (16/9)	21 (12/9)	43.7 + 12.5	N.A.	Not defined	3.7±1.0	10 interferon beta 1a (2 pegylated), 5 teriflunamide, 2 interferon beta 1b, 2 glatiramer acetate, 2 dimethylfumarate, 2 monoclonal antibodies	Significantly increased in RRMS patients compared to HC
Serum	NO metabolites (nitrates plus nitrites)	Bizoń et al.	2023	Poland	37627633	[103]	GOOD/HIGH	Colorimetric method	158 (93/65)	29 (20/9)	24-69	25-68	158 RRMS	1.5-3.5	20 glatiramer acetate, 43 IFNβ-1a, IFNβ_x0002_1b, or pegylated interferon beta),41 dimethyl fumarate, 29 teriflunomide, 29 fingolimod	Significantly increased in RRMS patients compared to HC
Serum	Nitrotyrosine	Seven et al.	2013	Turkey	23553138	[36]	FAIR	ELISA	20 (13/7)	15 (9/6)	31.0 + 9.6	28.33 ± 5.31	20 RRMS	1.70 + 0.84	Untreated 3 months before sample collection	Significant increase in RRMS patients compared to HC
Plasma	Nitrotyrosine	Morel et al.	2017	Poland	28521618	[92]	FAIR	ELISA + Spectrophotometry	50 (31/19)	N.A.	48.2 ± 15.2	N.A. (age and sex matched)	50 SPMS	5.5 ± 1.8	Untreated	Significant increase in SPMS patients compared to HC. Positive correlation with EDSS
Plasma	3-Nitrotyrosyne	Miller et al.	2012	Poland	22019955	[117]	FAIR	ELISA + Spectrophotometry	20 (14/6)	10 (6/4)	43.2 + 15.2	45.8 + 12.9	10 RRMS, 10 SMPS	4.0 + 1.7	N.A.	Significant increase in MS patients compared to HC
Plasma	Homocysteine	Besler & Comoğlu	2003	Turkey	12793524	[102]	FAIR	High-performance liquid chromatography (HPLC) with fluorescence detection	24 (8/16)	24 (8/16)	31-42	32-41	Not defined	N.A.	N.A.	Decreased in MS patients compared to HC
Plasma	Homocysteine	Ramsaransing et al.	2006	The Netherlands	16421120	[153]	GOOD/HIGH	Immunochemical method	88 (59/29)	57 (31/26)	50.1 + 9.4	43.2 + 15.2	28 RRMS, 37 SPMS, 23 PPMS	0-8.5		Significant increase in MS patients compared to HC. No significant differences between the 3 evolutive types of MS
Plasma	Homocysteine	Jamroz- Wiśniewska et al.	2017	Poland	27671515	[148]	FAIR	ELISA	61 (48/23)	44 (24/20)	38.9 ± 8.6	38 ± 12	25 RRMS, 36 SPMS	4.2 ± 1.5	N.A.	Significantly increased in MS patients (more marked in RRMS) compared to HC
Plasma	Homocystein thiolactone	Jamroz- Wiśniewska et al.	2017	Poland	27671515	[148]	FAIR	pHmetric method	61 (48/23)	44 (24/20)	38.9 ± 8.6	38 ± 12	25 RRMS, 36 SPMS	4.2 ± 1.5	N.A.	Non-significant trend towards increased values in RRMS compared to HC
Serum	Homocysteine	de Carvalho Jennings Pereira et al.	2020	Brazil, Australia, Thailand	31887671	[123]	FAIR	Not specified	119 (81/38)	N.A.	43.9 + 12.5	N.A.	Not defined	1.96 + 1.04	74 interferon beta (IFN-β), 28 glatiramer acetate, 7 natalizumab, 2 fingolimod, 5 untreated	Significant decrease during the follow-up period
Serum	Homocysteine	Jamroz-Wiśniewska et al.	2020	Poland	32256946	[127]	GOOD/HIGH	Immunoassay	70 (47/23)	48 (32/16)	39 ± 9	38 ± 11	30 RRMS, 40 SPMS	3.9 ± 1	Untreated	Significant increase in RRMS and SPMS patients compared to HC
Serum	Cadmium	Visconti et al.	2005	Italy	16244396	[129]	GOOD/HIGH	Inductively coupled plasma atomic emission spectrometry	12 (8/4)	12 (7/5)	28.2 + 7.9	28.3 + 8.8	Not defined	0-2.5	N.A.	Increased in MS patients compared to HC
Serum	Cadmium	Alimonti et al.	2007	Italy	17267042	[130]	GOOD/HIGH	Inductively coupled plasma atomic emission spectrometry	60 (38/22)	124 (43/81)	24-66	20-84	49 RRMS, 11 SPMs	1.9 + 1.7	20 interferon beta (IFN-β, 6 glatiramer acetate, 10 miotoxantrone, 1 azathioprine, 18 untreated	Significantly increased in MS patients compared to HC
Serum	Cadmium	Ristori et al.	2011	Italy	21300970	[132]	GOOD/HIGH	Mass and optical spectrometry	49 (29/20)	49 (26/23)	30.8 + 6.9	33.2 + 6.1	49 CIS, 49 MS	0-3.5	N.A.	CIS and CDMS >HC
Serum	Cadmium	Aliomrani et al.	2016	Iran	28243279	[154]	GOOD/HIGH	Atomic absorption spectrometry	69 (46/23)	74 (49/25)	34.8 + 10.7	31.5 + 11.1	69 RRMS	N.A.	N.A.	Increased in MS patients compared to HC
Serum	Cadmium	Aliomrani et al.	2017	Iran	28432518	[155]	GOOD/HIGH	Atomic absorption spectrometry	69 (58/11)	74 (36/38)	35.2 + 10.9	31.8 + 10.3	69 RRMS	0.5-6.5	N.A.	Increased in MS patients compared to HC
Serum	Manganese	Visconti et al.	2005	Italy	16244396	[129]	GOOD/HIGH	Inductively coupled plasma atomic emission spectrometry	12 (8/4)	12 (7/5)	28.2 + 7.9	28.3 + 8.8	Not defined	0-2.5	N.A.	Increased in MS patients compared to HC
Serum	Manganese	Alimonti et al.	2007	Italy	17267042	[130]	GOOD/HIGH	Inductively coupled plasma atomic emission spectrometry	60 (38/22)	124 (43/81)	24-66	20-84	49 RRMS, 11 SPMs	1.9 + 1.7	20 interferon beta (IFN-β, 6 glatiramer acetate, 10 miotoxantrone, 1 azathioprine, 18 untreated	Non-significant differences between MS patients and HC
Serum	Manganese	Ristori et al.	2011	Italy	21300970	[132]	GOOD/HIGH	Mass and optical spectrometry	49 (29/20)	49 (26/23)	30.8 + 6.9	33.2 + 6.1	49 CIS, 49 MS	0-3.5	N.A.	Non-significant differences between CDMS, CIS, and HC
Serum	Manganese	Pomary et al.	2022	Spain	36720471	[51]	GOOD/HIGH	Inductively coupled plasma atomic emission spectrometry	40 (24/16)	13 (10/3)	47.5 + 9,6	33.4 + 10.3	22 SPMS, 28 PPMS	5.2 + 1.5	4 SPMS patients were treated with interferon beta-1b (1) and natalizumab (3). The oher were untreated	Non-significant differences between MS patients and HC
Serum	Lead	Visconti et al.	2005	Italy	16244396	[129]	GOOD/HIGH	Inductively coupled plasma atomic emission spectrometry	12 (8/4)	12 (7/5)	28.2 + 7.9	28.3 + 8.8	Not defined	0-2.5	N.A.	No significant differences between MS patients and HC
Serum	Lead	Alimonti et al.	2007	Italy	17267042	[130]	GOOD/HIGH	Inductively coupled plasma atomic emission spectrometry	60 (38/22)	124 (43/81)	24-66	20-84	49 RRMS, 11 SPMs	1.9 + 1.7	20 interferon beta (IFN-β, 6 glatiramer acetate, 10 miotoxantrone, 1 azathioprine, 18 untreated	Non-significant differences between MS patients and HC
Serum	Lead	Ristori et al.	2011	Italy	21300970	[132]	GOOD/HIGH	Mass and optical spectrometry	49 (29/20)	49 (26/23)	30.8 + 6.9	33.2 + 6.1	49 CIS, 49 MS	0-3.5	N.A.	Non significant decrease between CDMS, CIS, and HC
Serum	Lead	Aliomrani et al.	2016	Iran	28243279	[154]	GOOD/HIGH	Atomic absorption spectrometry	69 (46/23)	74 (49/25)	34.8 + 10.7	31.5 + 11.1	69 RRMS	N.A.	N.A.	No significant differences between MS patients and HC
Serum	Lead	Aliomrani et al.	2017	Iran	28432518	[155]	GOOD/HIGH	Atomic absorption spectrometry	69 (58/11)	74 (36/38)	35.2 + 10.9	31.8 + 10.3	69 RRMS	0.5-6.5	N.A.	No significant differences between MS patients and HC
Serum	Lead	Pomary et al.	2022	Spain	36720471	[51]	GOOD/HIGH	Inductively coupled plasma atomic emission spectrometry	40 (24/16)	13 (10/3)	47.5 + 9,6	33.4 + 10.3	22 SPMS, 28 PPMS	5.2 + 1.5	4 SPMS patients were treated with interferon beta-1b (1) and natalizumab (3). The oher were untreated	Non-significant differences between MS patients and HC
Serum	Magnesium	Visconti et al.	2005	Italy	16244396	[129]	GOOD/HIGH	Inductively coupled plasma atomic emission spectrometry	12 (8/4)	12 (7/5)	28.2 + 7.9	28.3 + 8.8	Not defined	0-2.5	N.A.	Increased in MS patients compared to HC
Serum	Magnesium	Alimonti et al.	2007	Italy	17267042	[130]	GOOD/HIGH	Inductively coupled plasma atomic emission spectrometry	60 (38/22)	124 (43/81)	24-66	20-84	49 RRMS, 11 SPMs	1.9 + 1.7	20 interferon beta (IFN-β, 6 glatiramer acetate, 10 miotoxantrone, 1 azathioprine, 18 untreated	Non-significant differences between MS patients and HC
Serum	Magnesium	Ristori et al.	2011	Italy	21300970	[132]	GOOD/HIGH	Mass and optical spectrometry	49 (29/20)	49 (26/23)	30.8 + 6.9	33.2 + 6.1	49 CIS, 49 MS	0-3.5	N.A.	CIS > CDMS and HC
Serum	Magnesium	Toczylowska et al.	2022	Poland	35240533	[134]	GOOD/HIGH	Inductively coupled plasma atomic emission spectrometry	16 (12/4)	16 (12/4)	35.1 + 10.7	47.3 + 12.0	Not defined	0-6.5	N.A.	Non-significant differences between MS patients and HC
Serum	Magnesium	Pomary et al.	2022	Spain	36720471	[51]	GOOD/HIGH	Inductively coupled plasma atomic emission spectrometry	40 (24/16)	13 (10/3)	47.5 + 9,6	33.4 + 10.3	22 SPMS, 28 PPMS	5.2 + 1.5	4 SPMS patients were treated with interferon beta-1b (1) and natalizumab (3). The oher were untreated	Non-significant differences between MS patients and HC
Serum	Zinc	Visconti et al.	2005	Italy	16244396	[129]	GOOD/HIGH	Inductively coupled plasma atomic emission spectrometry	12 (8/4)	12 (7/5)	28.2 + 7.9	28.3 + 8.8	Not defined	0-2.5	N.A.	No significant differences between MS patients and HC
Serum	Zinc	Alimonti et al.	2007	Italy	17267042	[130]	GOOD/HIGH	Inductively coupled plasma atomic emission spectrometry	60 (38/22)	124 (43/81)	24-66	20-84	Not defined	1.9 + 1.7	20 interferon beta (IFN-β, 6 glatiramer acetate, 10 miotoxantrone, 1 azathioprine, 18 untreated	Significantly decreased in MS patients compared to HC
Serum	Zinc	Ristori et al.	2011	Italy	21300970	[132]	GOOD/HIGH	Mass and optical spectrometry	49 (29/20)	49 (26/23)	30.8 + 6.9	33.2 + 6.1	49 CIS, 49 MS	0-1.5	N.A.	Significant increase in CDMS > CIS > HC
Plasma	Zinc	Mezzaroba et al.	2020	Brazil, Australia, Thailand	31970657	[112]	GOOD/HIGH	Flame atomic absorption spectrometer	174 (121/53)	182 (128/54)	41.9 + 13.2	39.5 + 9.8	144 RRMS, 20 SPMS, 5 PPMS, 5 CIS	N.A.	104 interferon beta (IFN-β, 45 glatiramer acetate, 10 natalizumab,1 fingolimod, 13 untreated	Significant decrease in MS patients compared to HC.
Serum	Zinc	Toczylowska et al.	2022	Poland	35240533	[134]	GOOD/HIGH	Inductively coupled plasma atomic emission spectrometry	16 (12/4)	16 (12/4)	35.1 + 10.7	47.3 + 12.0	Not defined	0-6.5	N.A.	Significantly increased in MS patients compared to HC
Serum	Zinc	Pomary et al.	2022	Spain	36720471	[51]	GOOD/HIGH	Inductively coupled plasma atomic emission spectrometry	40 (24/16)	13 (10/3)	47.5 + 9,6	33.4 + 10.3	22 SPMS, 28 PPMS	5.2 + 1.5	4 SPMS patients were treated with interferon beta-1b (1) and natalizumab (3). The oher were untreated	Non-significant differences between MS patients and HC
Serum	Cobalt	Visconti et al.	2005	Italy	16244396	[129]	GOOD/HIGH	Inductively coupled plasma atomic emission spectrometry	12 (8/4)	12 (7/5)	28.2 + 7.9	28.3 + 8.8	Not defined	0-2.5	N.A.	No significant differences between MS patients and HCs
Serum	Cobalt	Alimonti et al.	2007	Italy	17267042	[130]	GOOD/HIGH	Inductively coupled plasma atomic emission spectrometry	60 (38/22)	124 (43/81)	24-66	20-84	49 RRMS, 11 SPMs	1.9 + 1.7	20 interferon beta (IFN-β, 6 glatiramer acetate, 10 miotoxantrone, 1 azathioprine, 18 untreated	Non-significant differences between MS patients and HC
Serum	Cobalt	Ristori et al.	2011	Italy	21300970	[132]	GOOD/HIGH	Mass and optical spectrometry	49 (29/20)	49 (26/23)	30.8 + 6.9	33.2 + 6.1	49 CIS, 49 MS	0-3.5	N.A.	Non significant decrease between CDMS, CIS, and HC
Serum	Cobalt	Toczylowska et al.	2022	Poland	35240533	[134]	GOOD/HIGH	Inductively coupled plasma atomic emission spectrometry	16 (12/4)	16 (12/4)	35.1 + 10.7	47.3 + 12.0	Not defined	0-6.5	N.A.	Significantly increased in MS patients compared to HC
Serum	Selenium	Visconti et al.	2005	Italy	16244396	[129]	GOOD/HIGH	Inductively coupled plasma atomic emission spectrometry	12 (8/4)	12 (7/5)	28.2 + 7.9	28.3 + 8.8	Not defined	0-2.5	N.A.	No significant differences between MS patients and HC
Serum	Selenium	Toczylowska et al.	2022	Poland	35240533	[134]	GOOD/HIGH	Inductively coupled plasma atomic emission spectrometry	16 (12/4)	16 (12/4)	35.1 + 10.7	47.3 + 12.0	Not defined	0-6.5	N.A.	Non-significant differences between MS patients and HC
Serum	Aluminium	Visconti et al.	2005	Italy	16244396	[129]	GOOD/HIGH	Inductively coupled plasma atomic emission spectrometry	12 (8/4)	12 (7/5)	28.2 + 7.9	28.3 + 8.8	Not defined	0-2.5	N.A.	Increased in MS patients compared to HC
Serum	Aluminium	Ristori et al.	2011	Italy	21300970	[132]	GOOD/HIGH	Mass and optical spectrometry	49 (29/20)	49 (26/23)	30.8 + 6.9	33.2 + 6.1	49 CIS, 49 MS	0-3.5	N.A.	CIS > CDMS and HC
Serum	Aluminium	Toczylowska et al.	2022	Poland	35240533	[134]	GOOD/HIGH	Inductively coupled plasma atomic emission spectrometry	16 (12/4)	16 (12/4)	35.1 + 10.7	47.3 + 12.0	Not defined	0-6.5	N.A.	Significantly increased in MS patients compared to HC
Serum	Barium	Visconti et al.	2005	Italy	16244396	[129]	GOOD/HIGH	Inductively coupled plasma atomic emission spectrometry	12 (8/4)	12 (7/5)	28.2 + 7.9	28.3 + 8.8	Not defined	0-2.5	N.A.	Increased in MS patients compared to HC
Serum	Barium	Alimonti et al.	2007	Italy	17267042	[130]	GOOD/HIGH	Inductively coupled plasma atomic emission spectrometry	60 (38/22)	124 (43/81)	24-66	20-84	49 RRMS, 11 SPMs	1.9 + 1.7	20 interferon beta (IFN-β, 6 glatiramer acetate, 10 miotoxantrone, 1 azathioprine, 18 untreated	Non-significant differences between MS patients and HC
Serum	Barium	Toczylowska et al.	2022	Poland	35240533	[134]	GOOD/HIGH	Inductively coupled plasma atomic emission spectrometry	16 (12/4)	16 (12/4)	35.1 + 10.7	47.3 + 12.0	Not defined	0-6.5	N.A.	No significant differences between MS patients and HC
Serum	Beryllium	Visconti et al.	2005	Italy	16244396	[129]	GOOD/HIGH	Inductively coupled plasma atomic emission spectrometry	12 (8/4)	12 (7/5)	28.2 + 7.9	28.3 + 8.8	Not defined	0-2.5	N.A.	No significant differences between MS patients and HC
Serum	Beryllium	Alimonti et al.	2007	Italy	17267042	[130]	GOOD/HIGH	Inductively coupled plasma atomic emission spectrometry	60 (38/22)	124 (43/81)	24-66	20-84	49 RRMS, 11 SPMs	1.9 + 1.7	20 interferon beta (IFN-β, 6 glatiramer acetate, 10 miotoxantrone, 1 azathioprine, 18 untreated	Significantly increased in MS patients compared to HC
Serum	Bismuth	Visconti et al.	2005	Italy	16244396	[129]	GOOD/HIGH	Inductively coupled plasma atomic emission spectrometry	12 (8/4)	12 (7/5)	28.2 + 7.9	28.3 + 8.8	Not defined	0-2.5	N.A.	No significant differences between MS patients and HC
Serum	Bismuth	Alimonti et al.	2007	Italy	17267042	[130]	GOOD/HIGH	Inductively coupled plasma atomic emission spectrometry	60 (38/22)	124 (43/81)	24-66	20-84	49 RRMS, 11 SPMs	1.9 + 1.7	20 interferon beta (IFN-β, 6 glatiramer acetate, 10 miotoxantrone, 1 azathioprine, 18 untreated	Non-significant differences between MS patients and HC
Serum	Boron	Toczylowska et al.	2022	Poland	35240533	[134]	GOOD/HIGH	Inductively coupled plasma atomic emission spectrometry	16 (12/4)	16 (12/4)	35.1 + 10.7	47.3 + 12.0	Not defined	0-6.5	N.A.	No significant differences between MS patients and HC
Serum	Calcium	Visconti et al.	2005	Italy	16244396	[129]	GOOD/HIGH	Inductively coupled plasma atomic emission spectrometry	12 (8/4)	12 (7/5)	28.2 + 7.9	28.3 + 8.8	Not defined	0-2.5	N.A.	Increased in MS patients compared to HC
Serum	Calcium	Alimonti et al.	2007	Italy	17267042	[130]	GOOD/HIGH	Inductively coupled plasma atomic emission spectrometry	60 (38/22)	124 (43/81)	24-66	20-84	49 RRMS, 11 SPMs	1.9 + 1.7	20 interferon beta (IFN-β, 6 glatiramer acetate, 10 miotoxantrone, 1 azathioprine, 18 untreated	Significantly increased in MS patients compared to HC
Serum	Calcium	Ristori et al.	2011	Italy	21300970	[132]	GOOD/HIGH	Mass and optical spectrometry	49 (29/20)	49 (26/23)	30.8 + 6.9	33.2 + 6.1	49 CIS, 49 MS	0-3.5	N.A.	Significant increase in CDMS > CIS > HC
Serum	Calcium	Toczylowska et al.	2022	Poland	35240533	[134]	GOOD/HIGH	Inductively coupled plasma atomic emission spectrometry	16 (12/4)	16 (12/4)	35.1 + 10.7	47.3 + 12.0	Not defined	0-6.5	N.A.	No significant differences between MS patients and HC
Serum	Calcium	Pomary et al.	2022	Spain	36720471	[51]	GOOD/HIGH	Inductively coupled plasma atomic emission spectrometry	40 (24/16)	13 (10/3)	47.5 + 9,6	33.4 + 10.3	22 SPMS, 28 PPMS	5.2 + 1.5	4 SPMS patients were treated with interferon beta-1b (1) and natalizumab (3). The oher were untreated	Non-significant differences between MS patients and HC
Serum	Chromium	Visconti et al.	2005	Italy	16244396	[129]	GOOD/HIGH	Inductively coupled plasma atomic emission spectrometry	12 (8/4)	12 (7/5)	28.2 + 7.9	28.3 + 8.8	Not defined	0-2.5	N.A.	CIS > CDMS and HC
Serum	Chromium	Alimonti et al.	2007	Italy	17267042	[130]	GOOD/HIGH	Inductively coupled plasma atomic emission spectrometry	60 (38/22)	124 (43/81)	24-66	20-84	49 RRMS, 11 SPMs	1.9 + 1.7	20 interferon beta (IFN-β, 6 glatiramer acetate, 10 miotoxantrone, 1 azathioprine, 18 untreated	Non-significant differences between MS patients and HC
Serum	Chromium	Ristori et al.	2011	Italy	21300970	[132]	GOOD/HIGH	Mass and optical spectrometry	49 (29/20)	49 (26/23)	30.8 + 6.9	33.2 + 6.1	49 CIS, 49 MS	0-3.5	N.A.	CIS > CDMS and HC
Serum	Chromium	Toczylowska et al.	2022	Poland	35240533	[134]	GOOD/HIGH	Inductively coupled plasma atomic emission spectrometry	16 (12/4)	16 (12/4)	35.1 + 10.7	47.3 + 12.0	Not defined	0-6.5	N.A.	No significant differences between MS patients and HC
Serum	Mercury	Visconti et al.	2005	Italy	16244396	[129]	GOOD/HIGH	Inductively coupled plasma atomic emission spectrometry	12 (8/4)	12 (7/5)	28.2 + 7.9	28.3 + 8.8	Not defined	0-2.5	N.A.	No significant differences between MS patients and HC
Serum	Mercury	Alimonti et al.	2007	Italy	17267042	[130]	GOOD/HIGH	Inductively coupled plasma atomic emission spectrometry	60 (38/22)	124 (43/81)	24-66	20-84	49 RRMS, 11 SPMs	1.9 + 1.7	20 interferon beta (IFN-β, 6 glatiramer acetate, 10 miotoxantrone, 1 azathioprine, 18 untreated	Non-significant differences between MS patients and HC
Serum	Mercury	Ristori et al.	2011	Italy	21300970	[132]	GOOD/HIGH	Mass and optical spectrometry	49 (29/20)	49 (26/23)	30.8 + 6.9	33.2 + 6.1	49 CIS, 49 MS	0-3.5	N.A.	Non significant decrease between CDMS, CIS, and HC
Serum	Lithium	Visconti et al.	2005	Italy	16244396	[129]	GOOD/HIGH	Inductively coupled plasma atomic emission spectrometry	12 (8/4)	12 (7/5)	28.2 + 7.9	28.3 + 8.8	Not defined	0-2.5	N.A.	Decreased in MS patients compared to HC
Serum	Lithium	Alimonti et al.	2007	Italy	17267042	[130]	GOOD/HIGH	Inductively coupled plasma atomic emission spectrometry	60 (38/22)	124 (43/81)	24-66	20-84	49 RRMS, 11 SPMs	1.9 + 1.7	20 interferon beta (IFN-β, 6 glatiramer acetate, 10 miotoxantrone, 1 azathioprine, 18 untreated	Non-significant differences between MS patients and HC
Serum	Lithium	Ristori et al.	2011	Italy	21300970	[132]	GOOD/HIGH	Mass and optical spectrometry	49 (29/20)	49 (26/23)	30.8 + 6.9	33.2 + 6.1	49 CIS, 49 MS	0-3.5	N.A.	Non-significant differences between CDMS, CIS, and HC
Serum	Molybdenum	Visconti et al.	2005	Italy	16244396	[129]	GOOD/HIGH	Inductively coupled plasma atomic emission spectrometry	12 (8/4)	12 (7/5)	28.2 + 7.9	28.3 + 8.8	Not defined	0-2.5	N.A.	Increased in MS patients compared to HC
Serum	Molibdenum	Alimonti et al.	2007	Italy	17267042	[130]	GOOD/HIGH	Inductively coupled plasma atomic emission spectrometry	60 (38/22)	124 (43/81)	24-66	20-84	49 RRMS, 11 SPMs	1.9 + 1.7	20 interferon beta (IFN-β, 6 glatiramer acetate, 10 miotoxantrone, 1 azathioprine, 18 untreated	Non-significant differences between MS patients and HC
Serum	Molybdenum	Ristori et al.	2011	Italy	21300970	[132]	GOOD/HIGH	Mass and optical spectrometry	49 (29/20)	49 (26/23)	30.8 + 6.9	33.2 + 6.1	49 CIS, 49 MS	0-3.5	N.A.	CIS and CDMS > HC
Serum	Molybdenum	Toczylowska et al.	2022	Poland	35240533	[134]	GOOD/HIGH	Inductively coupled plasma atomic emission spectrometry	16 (12/4)	16 (12/4)	35.1 + 10.7	47.3 + 12.0	Not defined	0-6.5	N.A.	Significantly increased in MS patients compared to HC
Serum	Nickel	Visconti et al.	2005	Italy	16244396	[129]	GOOD/HIGH	Inductively coupled plasma atomic emission spectrometry	12 (8/4)	12 (7/5)	28.2 + 7.9	28.3 + 8.8	Not defined	0-2.5	N.A.	Increased in MS patients compared to HC
Serum	Nickel	Alimonti et al.	2007	Italy	17267042	[130]	GOOD/HIGH	Inductively coupled plasma atomic emission spectrometry	60 (38/22)	124 (43/81)	24-66	20-84	49 RRMS, 11 SPMs	1.9 + 1.7	20 interferon beta (IFN-β, 6 glatiramer acetate, 10 miotoxantrone, 1 azathioprine, 18 untreated	Significantly increased in MS patients compared to HC
Serum	Nickel	Ristori et al.	2011	Italy	21300970	[132]	GOOD/HIGH	Mass and optical spectrometry	49 (29/20)	49 (26/23)	30.8 + 6.9	33.2 + 6.1	49 CIS, 49 MS	0-3.5	N.A.	Non significant decrease between CDMS, CIS, and HC
Serum	Antimony	Visconti et al.	2005	Italy	16244396	[129]	GOOD/HIGH	Inductively coupled plasma atomic emission spectrometry	12 (8/4)	12 (7/5)	28.2 + 7.9	28.3 + 8.8	Not defined	0-2.5	N.A.	Increased in MS patients compared to HC
Serum	Antimony	Alimonti et al.	2007	Italy	17267042	[130]	GOOD/HIGH	Inductively coupled plasma atomic emission spectrometry	60 (38/22)	124 (43/81)	24-66	20-84	49 RRMS, 11 SPMs	1.9 + 1.7	20 interferon beta (IFN-β, 6 glatiramer acetate, 10 miotoxantrone, 1 azathioprine, 18 untreated	Significantly increased in MS patients compared to HC
Serum	Antimony	Ristori et al.	2011	Italy	21300970	[132]	GOOD/HIGH	Mass and optical spectrometry	49 (29/20)	49 (26/23)	30.8 + 6.9	33.2 + 6.1	49 CIS, 49 MS	0-3.5	N.A.	Non significant decrease between CDMS, CIS, and HC
Serum	Silicium	Visconti et al.	2005	Italy	16244396	[129]	GOOD/HIGH	Inductively coupled plasma atomic emission spectrometry	12 (8/4)	12 (7/5)	28.2 + 7.9	28.3 + 8.8	Not defined	0-2.5	N.A.	Increased in MS patients compared to HC
Serum	Silicium	Alimonti et al.	2007	Italy	17267042	[130]	GOOD/HIGH	Inductively coupled plasma atomic emission spectrometry	60 (38/22)	124 (43/81)	24-66	20-84	49 RRMS, 11 SPMs	1.9 + 1.7	20 interferon beta (IFN-β, 6 glatiramer acetate, 10 miotoxantrone, 1 azathioprine, 18 untreated	Significantly increased in MS patients compared to HC
Serum	Tin	Visconti et al.	2005	Italy	16244396	[129]	GOOD/HIGH	Inductively coupled plasma atomic emission spectrometry	12 (8/4)	12 (7/5)	28.2 + 7.9	28.3 + 8.8	Not defined	0-2.5	N.A.	No significant differences between MS patients and HC
Serum	Tin	Alimonti et al.	2007	Italy	17267042	[130]	GOOD/HIGH	Inductively coupled plasma atomic emission spectrometry	60 (38/22)	124 (43/81)	24-66	20-84	49 RRMS, 11 SPMs	1.9 + 1.7	20 interferon beta (IFN-β, 6 glatiramer acetate, 10 miotoxantrone, 1 azathioprine, 18 untreated	Significantly increased in MS patients compared to HC
Serum	Tin	Ristori et al.	2011	Italy	21300970	[132]	GOOD/HIGH	Mass and optical spectrometry	49 (29/20)	49 (26/23)	30.8 + 6.9	33.2 + 6.1	49 CIS, 49 MS	0-3.5	N.A.	Significant increase in CDMS > CIS > HC
Serum	Strontium	Visconti et al.	2005	Italy	16244396	[129]	GOOD/HIGH	Inductively coupled plasma atomic emission spectrometry	12 (8/4)	12 (7/5)	28.2 + 7.9	28.3 + 8.8	Not defined	0-2.5	N.A.	No significant differences between MS patients and HC
Serum	Strontium	Alimonti et al.	2007	Italy	17267042	[130]	GOOD/HIGH	Inductively coupled plasma atomic emission spectrometry	60 (38/22)	124 (43/81)	24-66	20-84	49 RRMS, 11 SPMs	1.9 + 1.7	20 interferon beta (IFN-β, 6 glatiramer acetate, 10 miotoxantrone, 1 azathioprine, 18 untreated	Non-significant differences between MS patients and HC
Serum	Strontium	Ristori et al.	2011	Italy	21300970	[132]	GOOD/HIGH	Mass and optical spectrometry	49 (29/20)	49 (26/23)	30.8 + 6.9	33.2 + 6.1	49 CIS, 49 MS	0-3.5	N.A.	Non significant decrease between CDMS, CIS, and HC
Serum	Strontium	Toczylowska et al.	2022	Poland	35240533	[134]	GOOD/HIGH	Inductively coupled plasma atomic emission spectrometry	16 (12/4)	16 (12/4)	35.1 + 10.7	47.3 + 12.0	Not defined	0-6.5	N.A.	No significant differences between MS patients and HC
Serum	Vanadium	Visconti et al.	2005	Italy	16244396	[129]	GOOD/HIGH	Inductively coupled plasma atomic emission spectrometry	12 (8/4)	12 (7/5)	28.2 + 7.9	28.3 + 8.8	Not defined	0-2.5	N.A.	No significant differences between MS patients and HC
Serum	Vanadium	Alimonti et al.	2007	Italy	17267042	[130]	GOOD/HIGH	Inductively coupled plasma atomic emission spectrometry	60 (38/22)	124 (43/81)	24-66	20-84	49 RRMS, 11 SPMs	1.9 + 1.7	20 interferon beta (IFN-β, 6 glatiramer acetate, 10 miotoxantrone, 1 azathioprine, 18 untreated	Non-significant differences between MS patients and HC
Serum	Vanadium	Ristori et al.	2011	Italy	21300970	[132]	GOOD/HIGH	Mass and optical spectrometry	49 (29/20)	49 (26/23)	30.8 + 6.9	33.2 + 6.1	49 CIS, 49 MS	0-3.5	N.A.	Non significant decrease between CDMS, CIS, and HC
Serum	Vanadium	Toczylowska et al.	2022	Poland	35240533	[134]	GOOD/HIGH	Inductively coupled plasma atomic emission spectrometry	16 (12/4)	16 (12/4)	35.1 + 10.7	47.3 + 12.0	Not defined	0-6.5	N.A.	No significant differences between MS patients and HC
Serum	Thallium	Visconti et al.	2005	Italy	16244396	[129]	GOOD/HIGH	Inductively coupled plasma atomic emission spectrometry	12 (8/4)	12 (7/5)	28.2 + 7.9	28.3 + 8.8	Not defined	0-2.5	N.A.	No significant differences between MS patients and HC
Serum	Thallium	Alimonti et al.	2007	Italy	17267042	[130]	GOOD/HIGH	Inductively coupled plasma atomic emission spectrometry	60 (38/22)	124 (43/81)	24-66	20-84	49 RRMS, 11 SPMs	1.9 + 1.7	20 interferon beta (IFN-β, 6 glatiramer acetate, 10 miotoxantrone, 1 azathioprine, 18 untreated	Non-significant differences between MS patients and HC
Serum	Thallium	Ristori et al.	2011	Italy	21300970	[132]	GOOD/HIGH	Mass and optical spectrometry	49 (29/20)	49 (26/23)	30.8 + 6.9	33.2 + 6.1	49 CIS, 49 MS	0-3.5	N.A.	CIS >HD
Serum	Wolframium	Visconti et al.	2005	Italy	16244396	[129]	GOOD/HIGH	Inductively coupled plasma atomic emission spectrometry	12 (8/4)	12 (7/5)	28.2 + 7.9	28.3 + 8.8	Not defined	0-2.5	N.A.	No significant differences between MS patients and HC
Serum	Wolframium	Alimonti et al.	2007	Italy	17267042	[130]	GOOD/HIGH	Inductively coupled plasma atomic emission spectrometry	60 (38/22)	124 (43/81)	24-66	20-84	49 RRMS, 11 SPMs	1.9 + 1.7	20 interferon beta (IFN-β, 6 glatiramer acetate, 10 miotoxantrone, 1 azathioprine, 18 untreated	Significantly increased in MS patients compared to HC
Serum	Zirconium	Visconti et al.	2005	Italy	16244396	[129]	GOOD/HIGH	Inductively coupled plasma atomic emission spectrometry	12 (8/4)	12 (7/5)	28.2 + 7.9	28.3 + 8.8	Not defined	0-2.5	N.A.	Increased in MS patients compared to HC
Serum	Zirconium	Ristori et al.	2011	Italy	21300970	[132]	GOOD/HIGH	Mass and optical spectrometry	49 (29/20)	49 (26/23)	30.8 + 6.9	33.2 + 6.1	49 CIS, 49 MS	0-3.5	N.A.	CIS >HD
Serum	Zirconium	Alimonti et al.	2007	Italy	17267042	[130]	GOOD/HIGH	Inductively coupled plasma atomic emission spectrometry	60 (38/22)	124 (43/81)	24-66	20-84	49 RRMS, 11 SPMs	1.9 + 1.7	20 interferon beta (IFN-β, 6 glatiramer acetate, 10 miotoxantrone, 1 azathioprine, 18 untreated	Non-significant differences between MS patients and HC
Serum	Arsenic	Yousefi et al.	2014	Iran	24715660	[88]	FAIR	Electrothermal Atomic Absorption Spectrometry	38 (38/0)	38 (38/0)	31 + 7.5	N.A. (age and sex matched)	Not defined	<6.5	N.A.	Increased in MS patients compared to HC
Serum	Arsenic	Aliomrani et al.	2017	Iran	28432518	[155]	GOOD/HIGH	Atomic absorption spectrometry	69 (58/11)	74 (36/38)	35.2 + 10.9	31.8 + 10.3	69 RRMS	0.5-6.5	N.A.	Increased in MS patients compared to HC
Serum	Arsenic	Juybari et al.	2018	Iran	29156301	[93]	GOOD/HIGH+G319:R319	Atomic absorption spectrometry	36 (33/3)	15 (12/3)	45.3 ± 15.3	49.6 ± 13.5	50 RRMS	3.8	N.A.	Increased in MS patients compared to HC
Serum	Arsenic	Toczylowska et al.	2022	Poland	35240533	[134]	GOOD/HIGH	Inductively coupled plasma atomic emission spectrometry	16 (12/4)	16 (12/4)	35.1 + 10.7	47.3 + 12.0	Not defined	0-6.5	N.A.	Significantly increased in MS patients compared to HC
Serum	Potassium	Toczylowska et al.	2022	Poland	35240533	[134]	GOOD/HIGH	Inductively coupled plasma atomic emission spectrometry	16 (12/4)	16 (12/4)	35.1 + 10.7	47.3 + 12.0	Not defined	0-6.5	N.A.	No significant differences between MS patients and HC
Serum	Uric acid	Kastenbauer et al.	2005	Germany	15726247	[62]	GOOD/HIGH	High Performance Liquid Chromatography (HPLC)	70 (48/22)	24 (16/8)	40.7 + 12.0	39 + 13.0	44 RRMS, 12 SPMS, 14 PPMS	N.A.	Untreated 6 months before sample collection	No significant differences between the total group of MS patients, patients with RRMS, SPMS, and PPMS compared to controls
Serum	Uric acid	Amorini et al.	2009	Italy	19341721	[63]	GOOD/HIGH	High Performance Liquid Chromatography (HPLC) with UV detection	48 (27/21)	48 (25/23)	46.6 (38.3-51.2)	44.2 (36.1-50.5)	18 RRMS, 21 SPMS, 9 PPMS	3.8 (2.8-6.5)	N.A.	Significant increase in MS patients compared to HC
Serum	Uric acid + hypoxanthine + xanthine	Amorini et al.	2009	Italy	19341721	[63]	GOOD/HIGH	High Performance Liquid Chromatography (HPLC) with UV detection	48 (27/21)	48 (25/23)	46.6 (38.3-51.2)	44.2 (36.1-50.5)	18 RRMS, 21 SPMS, 9 PPMS	3.8 (2.8-6.5)	N.A.	Significant increase in MS patients compared to HC
Plasma	Uric acid	Massa et al.	2009	United States of America	19468784	[156]	FAIR	Colorimetric assay	31 (31/0)	26 (26/0)	N.A.	N.A. (age and sex matched)	Not defined	N.A.	Untreated	Non-significant trend towards an increased risk for MS related to higher serum uric acid levels in the Nurses’ Cohort and lack of association in the other cohort with uric acid levels
Serum	Uric acid	Miller et al.	2012	Poland	22019955	[117]	FAIR	Colorimetric enzyme assay	20 (14/6)	10 (6/4)	43.2 + 15.2	45.8 + 12.9	10 RRMS, 10 SMPS	4.0 + 1.7	N.A.	Significant decrease in RRMS patients compared to SPMS and HC.
Serum	Uric acid	Fuhua et al.	2012	China	22067621	[157]	FAIR	Enzymatic assay	127 (79/48)	133 (60/73)	34.41 + 14.19	47.0 + 16.47	Not defined	N.A.	N.A.	Significant decrease in MS patients compared to HC
Serum	Uric acid	Tavazzi et al.	2011	Italy	22096628	[86]	GOOD/HIGH	Metabolomic analysis with High Performance Liquid Chromatography	170 (115/55)	163 (106/57)	45.27 + 6.80	43.45 + 3.21	113 RRMS, 43 SPMS, 14 PPMS	3.26 + 2.29	N.A.	Increased in MS patients compared to HC. Higher in SPMS and PPMS compared with RRMS
Plasma	Uric acid	Yang et al.	2015	China	26836463	[158]	FAIR	Enzymatic assay	47 (34/13)	156 (87/69)	41.5 ± 10.5	42.9 ± 14.3	Not defined	N.A.	N.A.	Decreased in MS patients compared to HC
Serum	Uric acid	Oliveira et al.	2012	Brazil	22883481	[109]	GOOD/HIGH	Biochemical autoanalyzer	91 (65/26)	196 (151/45)	29-49	29-45.7	91 RRMS	N.A.	All interferon beta (IFN-β) 1a or 1b, 10 with corticosteroid	Non-significant differences between RRMS patients and HC
Serum	Uric acid	Katarina et al.	2020	Serbia	30182258	[159]	FAIR	Biochemical autoanalyzer	98 (65/33)	35 (N.A.)	40.1 + 8.5	N.A. (age and sex matched)	20 CIS, 67 RRMS, 11 SPMS	3.03 + 2.5	Untreated	Significant decrease in MS patients compared to HC
Serum	Uric acid	Obradovic et al.	2021	Serbia	33241537	[97]	GOOD/HIGH	Enzymatic determination	118 (70/48)	88 (42/36)	40.2 ± 9.4	38.9 ± 9.0	118 RRMS	3.0 (2.0–4.25)	Interferon beta-1a or 1b (33 patients), glatiramer acetate (5 pa_x0002_tients), dimethyl-fumarate (15 patients), fingolimod (4 patients), daclizumab (12 patients), and alemtuzumab (1 patient).	Significantly decreased in RRMS patients compared to HC
Serum	Uric acid	Alrouji et al.	2023	Saudi Arabia, United Arab Emirates, United Kingdon, and United States of America	37239272	[160]	FAIR	Biochemical autoanalyzer	127 (87/40)	N.A.	52.9 ±13.4	N.A. (age and sex matched)	72 RRMS, 13 PPMS, 40 SPMS, 2 not defined MS		N.A.	Significantly decreased in current smokers compared with non-smokers and ex-smokers
Serum	Hypoxanthine	Tavazzi et al.	2011	Italy	22096628	[86]	GOOD/HIGH	Metabolomic analysis with High Performance Liquid Chromatography	170 (115/55)	163 (106/57)	45.27 + 6.80	43.45 + 3.21	113 RRMS, 43 SPMS, 14 PPMS	3.26 + 2.29	N.A.	Increased in MS patients compared to HC. Higher in SPMS and PPMS compared with RRMS
Serum	Xanthine	Tavazzi et al.	2011	Italy	22096628	[86]	GOOD/HIGH	Metabolomic analysis with High Performance Liquid Chromatography	170 (115/55)	163 (106/57)	45.27 + 6.80	43.45 + 3.21	113 RRMS, 43 SPMS, 14 PPMS	3.26 + 2.29	N.A.	Increased in MS patients compared to HC. Higher in SPMS and PPMS compared with RRMS
Serum	Uridine	Tavazzi et al.	2011	Italy	22096628	[86]	GOOD/HIGH	Metabolomic analysis with High Performance Liquid Chromatography	170 (115/55)	163 (106/57)	45.27 + 6.80	43.45 + 3.21	113 RRMS, 43 SPMS, 14 PPMS	3.26 + 2.29	N.A.	Increased in MS patients compared to HC. Higher in SPMS and PPMS compared with RRMS
Serum	Allantoin	Kastenbauer et al.	2005	Germany	15726247	[62]	GOOD/HIGH	High Performance Liquid Chromatography (HPLC)	70 (48/22)	24 (16/8)	40.7 + 12.0	39 + 13.0	44 RRMS, 12 SPMS, 14 PPMS	N.A.	Untreated 6 months before sample collection	No significant differences between the total group of MS patients, patients with RRMS, SPMS, and PPMS compared to controls
Serum	Total bilirubin	Fuhua et al.	2012	China	22067621	[157]	FAIR	Enzymatic assay	127 (79/48)	133 (60/73)	35.9 + 15.2	48.0 + 17.5	Not defined	N.A.	N.A.	Significant decrease in MS patients compared to HC
Serum	Total bilirubin	Obradovic et al.	2021	Serbia	33241537	[97]	GOOD/HIGH	Diazo method	118 (70/48)	88 (42/36)	40.2 ± 9.4	38.9 ± 9.0	118 RRMS	3.0 (2.0–4.25)	Interferon beta-1a or 1b (33 patients), glatiramer acetate (5 patients), dimethyl-fumarate (15 patients), fingolimod (4 patients), daclizumab (12 patients), and alemtuzumab (1 patient).	Significantly decreased in RRMS patients compared to HC
Serum	Ischemia modified albumin	Aydin et al.	2014	Turkey	25351357	[140]	GOOD	Colorimetric method	35 (20/15)	35 (22/13)	20-55	21-60	35 RRMS	1.8 (1-5)	23 beta-interferons, 97 glatiramer acetate, 3 untreated)	Increased in RRMS patients compared to HC
Serum	Human serum albumin (HSA)	Paar et al.	2022	Austria	36555448	[65]	FAIR	High Performance Liquid Chromatography (HPLC) with fluorescence detection	20 (10/10)	21 (13/8)	18-52	18-59	17 RRMS, 3 PPMS	0.0-2.0	Untreated	Non-significant differences between MS patients and HC
Serum	Human mercapto-albumin (HMA)	Paar et al.	2022	Austria	36555448	[65]	FAIR	High Performance Liquid Chromatography (HPLC) with fluorescence detection	20 (10/10)	21 (13/8)	18-52	18-59	17 RRMS, 3 PPMS	0.0-2.0	Untreated	Non-significant differences between MS patients and HC
Serum	Human non- mercapto-albumin 1 (HNA1)	Paar et al.	2022	Austria	36555448	[65]	FAIR	High Performance Liquid Chromatography (HPLC) with fluorescence detection	20 (10/10)	21 (13/8)	18-52	18-59	17 RRMS, 3 PPMS	0.0-2.0	Untreated	Non-significant differences between MS patients and HC
Serum	Human non- mercapto-albumin 2 (HNA2)	Paar et al.	2022	Austria	36555448	[65]	FAIR	High Performance Liquid Chromatography (HPLC) with fluorescence detection	20 (10/10)	21 (13/8)	18-52	18-59	17 RRMS, 3 PPMS	0.0-2.0	Untreated	Non-significant differences between MS patients and HC
Serum	DJ-1	Hirotani et al.	2008	Japan	18632777	[66]	FAIR	ELISA	29 (25/4)	44 (30/14)	20-72	22-60	29 RRMS	0.0-7.5	N.A.	Non-significant differences between the 3 groups
Serum	Irisin	Altas et al.	2022	Turkey	35195223	[161]	FAIR	ELISA	42 (27/15)	44 (30/14)	38.12 ± 8.96	37.3 ± 8.9	42 RRMS	0-5.5	Interferon beta-1a or 1b (15 patients), glatiramer acetate (6 patients), fingolimod (14 patients), teriflunomida (5 patients), 2 untreated	Significantly decrease in RRMS patients compared to HC
Serum	Nesfatin-1	Altas et al.	2022	Turkey	35195223	[161]	FAIR	ELISA	42 (27/15)	44 (30/14)	38.12 ± 8.96	37.3 ± 8.9	42 RRMS	0-5.5	Interferon beta-1a or 1b (15 patients), glatiramer acetate (6 patients), fingolimod (14 patients), teriflunomida (5 patients), 2 untreated	Significantly decrease in RRMS patients compared to HC
Urine	MDA/TBARS	Exley et al.	2006	United Kingdom	17086897	[162]	FAIR	Reverse-phase high performance liquid chromatography (RP-HPLC)	20 (15/5)	N.A.	30-59	N.A.	Not defined	N.A.	N.A.	Non-significant differences between MS and controls
Urine	Isoprostanes (8-EPI)	Miller et al.	2011	Poland	21399906	[85]	FAIR	Immunoassay	26 (15/11)	12 (n.a.)	45.8 + 12.9	48.2 + 15.2	26 SPMS	6.5 + 2.0	Untreated	Significantly increased (6-fold) in SPMS patients
Urine	8-iso-prostaglandin (PG)-F2alpha	Guan et al.	2015	China and Japan	25424527	[163]	FAIR	Radioimmunoassay	59 (32/27)	60 (26/34)	34.5 + 5.7	34.4 + 7.3	19 “benign” MS, 20 SPMS, 20 PPMS	N.A.	N.A.	Significantly increased in MS patients
Urine	8-hydroxy-2'-deoxyguanosine (8-OHdG)	Vasić et al.	2023	Serbia	36819128	[126]	GOOD/HIGH	High performance liquid chromatography and tandem	175 (99/76)	254 (173/81)	38-48	28-45	111 under neuromodulatory therapy, 64 untreated	N.A.	111 treated with immunomodulators, 64 without therapy
Urine	Iron	Exley et al.	2006	United Kingdom	17086897	[162]	FAIR	Graphite furnace atomic absorption spectrometry (GFAAS)	20 (15/5)	N.A.	30-59	N.A.	Not defined	N.A.		Significantly increased in SPMS
Urine	Aluminium	Exley et al.	2006	United Kingdom	17086897	[162]	FAIR	Graphite furnace atomic absorption spectrometry (GFAAS)	20 (15/5)	N.A.	30-59	N.A.	Not defined	N.A.	N.A.	Significantly increased in the whole group of MS, RRMS, and SPMS
Urine	Silicium	Exley et al.	2006	United Kingdom	17086897	[162]	FAIR	Inductively coupled plasma emission spectroscopy (ICP-OES)	20 (15/5)	N.A.	30-59	N.A.	Not defined	N.A.	N.A.	Significantly decreased in the whole group of MS and SPMS
Urine	Neopterin/creatinine ratio	Khorami et al.	2003	Iran	17301373	[164]	FAIR	Reverse-phase high performance liquid chromatography (RP-HPLC)	27 (N.A.)	31 (N.A.)	N.A.	N.A. (age and sex matched)	Not defined	N.A.	N.A.	Significant increase in total and aromatic neopterin/creatinine ratio in MS patients
Urine	Proly oligopeptidase (PREP)	Tenorio-Laranga et al.	2013	Finland	23643808	[165]	GOOD/HIGH	Liquid chromatography coupled to tandem mass spectrometry (LC–MS/MS)	87 (63/24)	15 (7/8)	23-74	22-57	15 CIS, 31 RRMS, 24 SPMS, 17 PPMS	N.A.	N.A.	Significantly increased activity in RRMS and SPMS and a trend towards decreased activity in CIS compared to controls
Urine	Alpha2-macroglobulin	Tenorio-Laranga et al.	2013	Finland	23643808	[165]	GOOD/HIGH	ELISA	87 (63/24)	15 (7/8)	23-74	22-57	15 CIS, 31 RRMS, 24 SPMS, 17 PPMS	N.A.	N.A.	Significantly decreased in MS patients compared to controls
Saliva	TBA/TBARS	Karlík et al.	2015	Slovakia	25304914	[91]	FAIR	Colorimetry	29 (20/9)	29 (20/9)	21-76	23-78	Not defined	3.32 + 1.88	8 interferon 1-beta, 3 glatiramer, 2 natalizumab, 1 fingolimod	Significant increase in MS patients
Saliva	Advanced oxidation protein products	Karlík et al.	2015	Slovakia	25304914	[91]	FAIR	Spectrophotometry	29 (20/9)	29 (20/9)	21-76	23-78	Not defined	3.32 + 1.88	8 interferon 1-beta, 3 glatiramer, 2 natalizumab, 1 fingolimod	Non-significant differences between MS patients and controls
Saliva	Advanced glycation end-products	Karlík et al.	2015	Slovakia	25304914	[91]	FAIR	Spectrophotometry	29 (20/9)	29 (20/9)	21-76	23-78	Not defined	3.32 + 1.88	8 interferon 1-beta, 3 glatiramer, 2 natalizumab, 1 fingolimod	Significant increase in MS patients
Saliva	Total antioxidant status (TAS)	Karlík et al.	2015	Slovakia	25304914	[91]	FAIR	Spectrophotometry	29 (20/9)	29 (20/9)	21-76	23-78	Not defined	3.32 + 1.88	8 interferon 1-beta, 3 glatiramer, 2 natalizumab, 1 fingolimod	Non-significant differences between MS patients and controls
Saliva	Ferric-reducing antioxidant power (FRAP)	Karlík et al.	2015	Slovakia	25304914	[91]	FAIR	Spectrophotometry	29 (20/9)	29 (20/9)	21-76	23-78	Not defined	3.32 + 1.88	8 interferon 1-beta, 3 glatiramer, 2 natalizumab, 1 fingolimod	Significant decrease in MS patients
