# Supplementary material for: Oxidative Stress Markers in Multiple Sclerosis
Source: Int J Mol Sci. 2024 Jun 7;25(12):6289. doi: 10.3390/ijms25126289 (PMC11203935; doi:10.3390/ijms25126289)
Supplement: Supplementary file 1 [file ijms-25-06289-s001.zip › Table S2.xlsx]

## Sheet: TABLE 2
GENE	ALLELE, SNV, OR CNV	AUTHORS	YEAE	COUNTRY	STUDY ID (PMID)	REFERENCE	RATING OF THE STUDY (NEWCASTLE-OTTAWA SCALE)	ANALYSIS PROCEDURE	MS PATIENTS N AND SEX (F/M)	CONTROLS N AND SEX (F/M)	MS PATIENTS AGE RANGE	CONTROLS AGE RANGE	MS TYPE	EDSS/DISEASE SEVERITY	MAIN FINDINGS/OUTCOME
Cytochrome P450 Family 2 Subfamily D Member 6 (CYP2D6)	Normal CYP2D6*1 allele and mutated CYP2D6*2A, CYP2D6*4, CYP2D6*5, CYP2D6*9, and CYP2D6 duplication	Agúndez et al.	1995	Spain	8750111	[166]	GOOD/HIGH	Allele-specific PCR amplification and RFLP analyses	118 (79/39)	220 (122/78)	15-62	18-76	Not defined	Not defined	Lack of association with the risk for MS
Glutathione S-transferase P1 (GSTP1)	rs1695	Mann et al.	2000	United Kingdom	10680782	[167]	FAIR	PCR amplification	390 (286/104)	156 (n.a.)	Not defined	Not defined	Not defined	50% of patients > 6	Lack of direct association with the risk for MS. Homozygosity for GSTM1*0 and GSTP1*Ile105 alleles was associated with severe disability in patients with MS duration of more than 10 years
Glutathione S-transferase P1 (GSTP1)	rs1695	Agúndez et al.	2014	Spain	25531394	[168]	GOOD/HIGH	PCR TaqMan genotyping	290 (200/90)	310 (213/97)	Not defined	Not defined	155 RRMS, 92 SPMS, 43 PPMS	Mean 3.27 ± 2.44	Lack of association with the risk for MS
Glutathione S-transferase P1 (GSTP1)	rs1695	Alexoudi et al.	2015	Greece	24588223	[169]	GOOD/HIGH	PCR amplification and TaqMan genotyping	254 (94/160)	370 (188/182)	18-83	20-85	104 RRMS, 23 RPMS, 83 SPMS, 26 PPMS, 16 not determined	72 > 2, and 32 >2	Lack of association with the risk for MS, alt-hough patients with RRMS, especially those with lower EDSS, showed a higher frequency of heterozygosis. Interaction between GSTP1 rsS1695AG and NQO1 rs1800665 CT + TT in the risk for MS.
Glutathione S-transferase M1 (GSTM1)	GSTM1 null	Mann et al.	2000	United Kingdom	10680782	[167]	FAIR	PCR amplification	390 (286/104)	703 (n.a.)	Not defined	Not defined	Not defined	50% of patients > 6	Lack of direct association with the risk for MS. Homozygosity for GSTM1*0 and GSTP1*Ile105 alleles was associated with severe disability in patients with MS duration of more than 10 years
Glutathione S-transferase M1 (GSTM1)	GSTM1 null	Stavropolou et al.	2007	Greece	17437619	[170]	GOOD/HIGH	PCR amplification	47 (29/18)	165 (84/81)	19-83	20-85	Not defined	37 0-4, and 10 4.5-10	Lack of association with the risk for MS, alt-hough females with MS showed an increased frequency of GSTM1 null genotype compared to males with MS.
Glutathione S-transferase M1 (GSTM1)	GSTM1 null	Karahalil et al.	2015	Turkey	26562193	[113]	GOOD/HIGH	PCR amplification	113 (31/82)	135 (69/64)	18-58	18-49	100 RRMS, 2 PRMS, 6 SPMS, 2 PPMS	0-4	Lack of association with the risk for MS
Glutathione S-transferase M1 (GSTM1)	GSTM1 null	Aliomrani et al.	2017	Iran	28432518	[155]	FAIR	PCR amplification	69 (46/23)	74 (49/25)	Not defined	Not defined	69 RRMS	Not defined	Lack of association with the risk for MS. Lower age at onset of MS in patients with null genotype
Glutathione S-transferase M1 (GSTM1)	GSTM1 null	Parchami Barjui et al.	2017	Iran	29055472	[171]	GOOD/HIGH	PCR amplification	270 (192/78)	250 (142/108)	Not defined	Not defined	217 RRMS, 45 SPMS, 8 PPMS	4.05	Significant association between the null poly-morphism and risk for MS
Glutathione S-transferase T1 ( GSTT1)	GSTT1 null	Mann et al.	2000	United Kingdom	10680782	[167]	FAIR	PCR amplification	388 (285/103)	599 (n.a.)	Not defined	Not defined	Not defined	50% of patients > 6	Lack of association with the risk for MS
Glutathione S-transferase T1 ( GSTT1)	GSTT1 null	Stavropolou et al.	2007	Greece	17437619	[170]	GOOD/HIGH	PCR amplification	47 (29/18)	165 (84/81)	19-83	20-85	Not defined	37 0-4, and 10 4.5-10	Lack of association with the risk for MS
Glutathione S-transferase T1 ( GSTT1)	GSTT1 null	Karahalil et al.	2015	Turkey	26562193	[113]	GOOD/HIGH	PCR amplification	113 (31/82)	135 (69/64)	18-58	18-49	100 RRMS, 2 PRMS, 6 SPMS, 2 PPMS	0-4	Lack of association with the risk for MS
Glutathione S-transferase T1 ( GSTT1)	GSTT1 null	Parchami Barjui et al.	2017	Iran	29055472	[171]	GOOD/HIGH	PCR amplification	270 (192/78)	250 (142/108)	Not defined	Not defined	217 RRMS, 45 SPMS, 8 PPMS	4.05	Significant association between the null polymorphism and risk for MS
Glutathione S-transferase M3 (GSTM3)	rs1799735	Mann et al.	2000	United Kingdom	10680782	[167]	FAIR	PCR amplification	387 (285/102)	300 (n.a.)	Not defined	Not defined	Not defined	50% of patients > 6	Association with severe disability in patients with MS duration of more than 10 years
Myeloperoxidase (MPO)	rs2333227	Zakrzewska-Pniewska	2004	Poland	15222689	[172]	GOOD/HIGH	PCR amplification and RFLP analyses	117 (74/43)	100 (59/41)	Not defined	Not defined	58 RRMS, 27 RPMS, 31 SPMS, 1 PPMS	3,62 ± 1,88	MPO G/G genotype was present in 94% of fa-milial MS cases 57% of sporadic MS cases, and 70% of controls. This genotype was significantly more frequent in patients with SPMS and with higher EDSS.
Paraoxonase 1 (PON1)	rs854560	Sidoti et al.	2007	Italy	17463067	[173]	GOOD/HIGH	PCR amplification and RFLP analyses	209 (150/59)	213 (152/61)	25-64	22-60	209 RRMS	2,7 ± 1,6	Lack of association with the risk for MS
Paraoxonase 1 (PON1)	rs854560	Martínez et al.	2010	Spain	19826962	[174]	GOOD/HIGH	PCR amplification and RFLP analyses	228 (162/66)	220 (110/110)	Not defined	Not defined	116 RRMS, 72 SPMS, 40 PPMS	Not defined	Lack of association with the risk for MS
Paraoxonase 1 (PON1)	rs662	Martínez et al.	2010	Spain	19826962	[174]	GOOD/HIGH	PCR amplification and RFLP analyses	228 (162/66)	220 (110/110)	Not defined	Not defined	116 RRMS, 72 SPMS, 40 PPMS	Not defined	Lack of association with the risk for MS
Paraoxonase 1 (PON1)	rs854560	Sidoti et al.	2007	Italy	17463067	[173]	GOOD/HIGH	PCR amplification and RFLP analyses	209 (150/59)	213 (152/61)	25-64	22-60	209 RRMS	2,7 ± 1,6	Significantly increased frequency of LM-MM genotypes in MS patients
Glyoxalase 1 (GLO1)	rs1049346	Sidoti et al.	2007	Italy	17463067	[173]	GOOD/HIGH	PCR amplification and RFLP analyses	209 (150/59)	213 (152/61)	25-64	22-60	209 RRMS	2,7 ± 1,6	Significantly increased frequency of AE-EE genotypes in MS patients
NAD(P)H dehydro-genase (quinone) 1 (NQO1)	rs1800566	Stavropoulou et al.	2011	Greece	21605663	[175]	GOOD/HIGH	PCR amplification and melting curves, and RFLP analyses	231 (145/86)	380 (213/97)	18-83	20-85	99 RRMS, 22 RPMS; 83 SPMS, 23 PPMS	138 0-4, 19 4,5-5,5, 74 6-10	Significantly increased frequency of rs1800566 T allele in MS patients. Significantly higher inci-dence of rs1800566CT genotype in PPMS
NAD(P)H dehydro-genase (quinone) 1 (NQO1)	rs1800566	Agúndez et al.	2014	Spain	24755231	[176]	GOOD/HIGH	PCR amplification and TaqMan genotyping	290 (200/90)	310 (213/97)	Not defined	Not defined	155 RRMS, 92 SPMS, 43 PPMS	3	Lack of association with the risk for MS
NAD(P)H dehydro-genase (quinone) 1 (NQO1)	rs1800566	Alexoudi et al.	2015	Greece	24588223	[169]	GOOD/HIGH	PCR amplification and TaqMan genotyping	254 (94/160)	370 (188/182)	18-83	20-85	104 RRMS, 23 RPMS, 83 SPMS, 26 PPMS, 16 not determined	72 > 2, and 32 >2	Significantly increased frequency of rs1800566 CT + TT genotypes and rs1800566 T alleles in MS patients. Interaction between GSTP1 rsS1695AG and NQO1 rs1800665 CT + TT in the risk for MS.
8-oxo guanine DNA glycosylase (OGG1)	rs1052133	Karahalil et al.	2015	Turkey	26562193	[113]	GOOD/HIGH	PCR amplification	124 (n.a.)	110 (n.a.)	18-58	18-49	100 RRMS, 2 PRMS, 6 SPMS, 2 PPMS	0-4	Significantly increased frequency of Ser/Cys + Cys/Cys genotypes and Cys allele in MS patients
Heme-oxygenase 1 (HMOX1)	rs2071746	Agúndez et al.	2016	Spain	26868429	[177]	GOOD/HIGH	PCR amplification and TaqMan genotyping	292 (201/91)	533 (367/165)	Not defined	Not defined	157 RRMS, 93 SPMS, 42 PPMS	3,26 ± 2,39	Significantly higher frequency of A allele in MS patients that disappeared after correction for multiple comparisons
Heme-oxygenase 1 (HMOX1)	rs2071747	Agúndez et al.	2016	Spain	26868429	[177]	GOOD/HIGH	PCR amplification and TaqMan genotyping	292 (201/91)	533 (367/165)	Not defined	Not defined	157 RRMS, 93 SPMS, 42 PPMS	3,26 ± 2,39	Lack of association with the risk for MS
Heme-oxygenase 2 (HMOX2)	rs270363	Agúndez et al.	2016	Spain	26868429	[177]	GOOD/HIGH	PCR amplification and TaqMan genotyping	292 (201/91)	533 (367/165)	Not defined	Not defined	157 RRMS, 93 SPMS, 42 PPMS	3,26 ± 2,39	Lack of association with the risk for MS
Heme-oxygenase 2 (HMOX2)	rs1051308	Agúndez et al.	2016	Spain	26868429	[177]	GOOD/HIGH	PCR amplification and TaqMan genotyping	292 (201/91)	533 (367/165)	Not defined	Not defined	157 RRMS, 93 SPMS, 42 PPMS	3,26 ± 2,39	Significantly higher frequency of AA genotype and A allele in MS patients that disappeared after correction for multiple comparisons although remained significant in males
Neutrophil cytosolic factor 1 (NCF1)	D7S1870	Cardamone et al.	2018	Italy	30567305	[178]	FAIR	Allele-specific primer extension	374 (n.a.)	714 (n.a.)	Not defined	Not defined	Not defined	Not defined	Increased risk for MS
Neutrophil cytosolic factor 1 (NCF1)	D7S2518	Cardamone et al.	2018	Italy	30567305	[178]	FAIR	Allele-specific primer extension	374 (n.a.)	714 (n.a.)	Not defined	Not defined	Not defined	Not defined	Lack of association with the risk for MS
Neutrophil cytosolic factor 2 (NCF2)	rs796860	Cardamone et al.	2018	Italy	30567305	[178]	FAIR	Allele-specific primer extension	374 (n.a.)	714 (n.a.)	Not defined	Not defined	Not defined	Not defined	Lack of association with the risk for MS
Neutrophil cytosolic factor 2 (NCF2)	rs2296164	Cardamone et al.	2018	Italy	30567305	[178]	FAIR	Allele-specific primer extension	374 (n.a.)	714 (n.a.)	Not defined	Not defined	Not defined	Not defined	Lack of association with the risk for MS
Neutrophil cytosolic factor 2 (NCF2)	rs3818364	Cardamone et al.	2018	Italy	30567305	[178]	FAIR	Allele-specific primer extension	374 (n.a.)	714 (n.a.)	Not defined	Not defined	Not defined	Not defined	Lack of association with the risk for MS
Neutrophil cytosolic factor 2 (NCF2)	rs789192	Cardamone et al.	2018	Italy	30567305	[178]	FAIR	Allele-specific primer extension	374 (n.a.)	714 (n.a.)	Not defined	Not defined	Not defined	Not defined	Lack of association with the risk for MS
Neutrophil cytosolic factor 2 (NCF2)	rs2274065	Cardamone et al.	2018	Italy	30567305	[178]	FAIR	Allele-specific primer extension	374 (n.a.)	714 (n.a.)	Not defined	Not defined	Not defined	Not defined	Lack of association with the risk for MS
Neutrophil cytosolic factor 4 (NCF4)	rs1883112	Cardamone et al.	2018	Italy	30567305	[178]	FAIR	Allele-specific primer extension	374 (n.a.)	714 (n.a.)	Not defined	Not defined	Not defined	Not defined	Lack of association with the risk for MS
Neutrophil cytosolic factor 4 (NCF4)	rs741999	Cardamone et al.	2018	Italy	30567305	[178]	FAIR	Allele-specific primer extension	374 (n.a.)	714 (n.a.)	Not defined	Not defined	Not defined	Not defined	Lack of association with the risk for MS
Cytochrome B-245 alpha chain (CYBA)	rs4673	Cardamone et al.	2018	Italy	30567305	[178]	FAIR	Allele-specific primer extension	374 (n.a.)	714 (n.a.)	Not defined	Not defined	Not defined	Not defined	Lack of association with the risk for MS
Cytochrome B-245 alpha chain (CYBA)	rs2306422	Cardamone et al.	2018	Italy	30567305	[178]	FAIR	Allele-specific primer extension	374 (n.a.)	714 (n.a.)	Not defined	Not defined	Not defined	Not defined	Lack of association with the risk for MS
Cytochrome B-245 beta chain (CYBB)	rs5963310	Cardamone et al.	2018	Italy	30567305	[178]	FAIR	Allele-specific primer extension	374 (n.a.)	714 (n.a.)	Not defined	Not defined	Not defined	Not defined	Increased risk for MS
Cytochrome B-245 beta chain (CYBB)	rs9330580	Cardamone et al.	2018	Italy	30567305	[178]	FAIR	Allele-specific primer extension	374 (n.a.)	714 (n.a.)	Not defined	Not defined	Not defined	Not defined	Lack of association with the risk for MS
Nitric oxide synthase 1 (NOS1)	rs1879417	Wigner et al.	2022	Poland	35732787	[179]	GOOD/HIGH	PCR amplification and TaqMan genotyping	142 (75/67)	140 (89/51)	Not defined	Not defined	Not defined	5,5 ± 1,9	Lack of association with the risk for MS
Nitric oxide synthase 2 (NOS2)	rs2297518	Wigner et al.	2022	Poland	35732787	[179]	GOOD/HIGH	PCR amplification and TaqMan genotyping	142 (75/67)	140 (89/51)	Not defined	Not defined	Not defined	5,5 ± 1,9	Increased risk for MS in carriers of CC genotype and C allele
Nitric oxide synthase 3 (NOS3)	rs2070744	Agúndez et al.	2020	Spain	32449012	[180]	GOOD/HIGH	PCR amplification and TaqMan genotyping	300 (207/93)	380 (266/14)	Not defined	Not defined	163 RRMS, 93 SPMS, 44 PPMS	3,27 ± 2,44	Lack of association with the risk for MS
Superoxide dismutase 2 (SOD2)	rs1879417	Wigner et al.	2022	Poland	35732787	[179]	GOOD/HIGH	PCR amplification and TaqMan genotyping	142 (75/67)	140 (89/51)	Not defined	Not defined	Not defined	5,5 ± 1,9	Decreased risk for MS in carriers of CC genotype and C allele
Glutathione peroxi-dase 4 (GPx4)	rs713041	Wigner et al.	2022	Poland	35732787	[179]	GOOD/HIGH	PCR amplification and TaqMan genotyping	142 (75/67)	140 (89/51)	Not defined	Not defined	Not defined	5,5 ± 1,9	Decreased risk for MS in carriers of CC genotype and C allele
Catalase	rs7943316	Wigner et al.	2022	Poland	35732787	[179]	GOOD/HIGH	PCR amplification and TaqMan genotyping	142 (75/67)	140 (89/51)	Not defined	Not defined	Not defined	5,5 ± 1,9	Increased risk for MS in carriers of AT genotype
Transient Receptor Potential Cation Channel Subfamily M Member 2 antisense (TRPP2-AS)	rs933151	Bahrami et al.	2020	Iran	32100228	[181]	GOOD/HIGH	PCR amplification	300 (220/80)	300 (201/99)	15-62	16-63	300 RRMS	4,8 ± 2,95	Lower risk for MS in carriers of the T allele, both in codominant and dominant models
HNF homeobox 1 antisense RNA1 (HNF1A-AS1)	rs7953249	Bahrami et al.	2020	Iran	32100228	[181]	GOOD/HIGH	PCR amplification	300 (220/80)	300 (201/99)	15-62	16-63	300 RRMS	4,8 ± 2,95	Lack of association with the risk for MS
